# Supplementary material for: Tobacco smoking is associated with methylation of genes related to coronary artery disease
Source: Clin Epigenetics. 2015 May 14;7(1):54. doi: 10.1186/s13148-015-0088-y (PMC4443552; doi:10.1186/s13148-015-0088-y)
Supplement: Additional file 1: Tables S1 to S3 — Table S1. List of CARDIoGRAMplusC4D SNPs and annotated in-gene variants and cis-eQTL genes. Table S2. List of considered CpG sites in/near CAD and cis-eQTL genes with exclusion reasons. Table S3. Association between methylation of significant CpG sites and expression of nearby CAD-related genes. [file 13148_2015_88_MOESM1_ESM.xlsx]

## Sheet: Table S1
Table S1 - CARDIoGRAMplusC4D SNPs and annotated genes
SNP	Chr	Positiona	Within Gene	cis-eQTL gene
rs10797416	1	2172202	SKI	C1orf86, PRKCZ
rs11206510	1	55268627
rs17114036	1	56735409	PPAP2B
rs1490738	1	88910193		GTF2B, PKN2
rs4268379	1	109579760	SARS
rs602633	1	109623034
rs12127701	1	109639787	MYBPHL
rs7515901	1	109641419	MYBPHL
rs11806316	1	115555005
rs11204666	1	148809752		CTSS, CTSK
rs4845625	1	152688691	IL6R	IL6R, AQP10
rs12125501	1	167540432	NME7
rs6700559	1	198912696		DDX59
rs2292096	1	199093392	CAMSAP1L1	DDX59
rs2820315	1	200138887	LMOD1	IPO9
rs17465637	1	220890152	MIA3
rs16986953	2	19805954
rs515135	2	21139562
rs7561273	2	24101018
rs10495907	2	43852230		DYNC2LI1
rs6544713	2	43927385	ABCG8
rs1561198	2	85663500		VAMP8, USP39, VAMP5, GNLY
rs2252641	2	145517931
rs816889	2	151033541	RND3
rs2351524	2	203589237	NBEAL1
rs2571445	2	218391399	TNS1	TNS1
rs4566357	2	227630259	COL4A4	COL4A4
rs11718455	3	44031902
rs11710224	3	46561282	LRRC2
rs7642590	3	48074754	MAP4	NME6
rs11916151	3	88363366
rs1393786	3	137336725	PPP2R3A	PCCB
rs2306374	3	139602642	MRAS
rs4301033	3	151525308		TSC22D2
rs17655141	4	44814329
rs17083481	4	54351705	PDGFRA
rs17087335	4	57533340	C4orf14
rs7356185	4	120386559	USP53
rs1429141	4	148507517
rs4469055	4	148605171
rs6841581	4	148620640
rs4690974	4	156613091
rs7692387	4	156854759	GUCY1A3
rs2736100	5	1339516	TERT
rs10051876	5	87300520
rs273909	5	131695252	SLC22A4	SLC22A4, SLC22A5
rs246600	5	142497090	ARHGAP26
rs2294461	6	6559500	LY86
rs9472428	6	12830159	PHACTR1
rs883947	6	12895700	PHACTR1
rs12526453	6	13035530	PHACTR1
rs13211739	6	13070981	PHACTR1
rs12205331	6	35006433	ANKS1A
rs1321309	6	36746614		CDKN1A
rs3778448	6	39271179	KCNK5	C6orf64
rs10947789	6	39282900	KCNK5
rs4613862	6	82668990
rs17062853	6	134142738
rs12190287	6	134256218	TCF21
rs12663498	6	151045533	PLEKHG1
rs2048327	6	160783522	SLC22A3
rs6926458	6	160939856	LPA
rs4252120	6	161063598	PLG
rs1247351	6	161283909
rs2023938	7	19003300	HDAC9
rs972158	7	26301532	SNX10
rs217	7	27917546	JAZF1
rs1167800	7	75014132	HIP1	HIP1
rs2395858	7	106751669	COG5	COG5, HBP1
rs11556924	7	129450732	ZC3HC1	KLHDC10
rs4591971	7	130996735
rs10237377	7	139403605	PARP12	TBXAS1
rs264	8	19857460	LPL	LPL
rs6984210	8	22089560	BMP1
rs17485781	8	27943481	C8orf80
rs2954029	8	126560154
rs10962774	9	16958831
rs3217992	9	21993223	CDKN2B, CDKN2BAS1, MTAP
rs16905599	9	22059144	CDKN2BAS1
rs10965228	9	22072380	CDKN2BAS1
rs1333049	9	22115503
rs495828	9	135144688		GBGT1, SURF6
rs2505083	10	30375128	KIAA1462
rs11238956	10	44069860
rs17155842	10	44072639
rs501120	10	44073873
rs3748242	10	81904767		ANXA11, SFTPD
rs7074064	10	88673102	BMPR1A
rs2246833	10	90995834	LIPA	IFIT5, LIPA, IFIT1
rs11191447	10	104642313	C10orf32, AS3MT	NT5C2, C10orf32, ARL3
rs12765878	10	105659612	OBFC1
rs93139	11	9716184	SWAP70
rs7116641	11	43653493		HSD17B12
rs12801636	11	65147893	PCNXL3	SIPA1
rs590121	11	74951798	SERPINH1	GDPD5
rs606452	11	74953826	SERPINH1
rs974819	11	103165777
rs9326246	11	116116943
rs683800	11	125688966	DCPS	FOXRED1, SRPR
rs4762911	12	20052013
rs4149033	12	21209077	SLCO1B1
rs2681472	12	88533090	ATP2B1	WDR51B
rs6490029	12	110182840	CUX2	SH2B3
rs3184504	12	110368991	SH2B3	SH2B3
rs3809274	12	110528716		SH2B3, ATXN2
rs17630235	12	111076069		TMEM116
rs2891403	12	111621955	RPH3A	OAS1
rs2244608	12	119901371	HNF1A	OASL, C12orf43
rs11057841	12	123882696	SCARB1
rs9319428	13	27871621	FLT1
rs9316753	13	54365930
rs10507753	13	68180277
rs11617955	13	109616103	COL4A1
rs7139492	13	109713796	COL4A1
rs12873154	13	109718853	COL4A1
rs4773144	13	109758713	COL4A2
rs11619057	13	109806392	COL4A2
rs9515201	13	109838799	COL4A2
rs9515203	13	109847624	COL4A2
rs2895811	14	99203695	HHIPL1
rs2146238	14	99242482	CYP46A1
rs6494488	15	62811257		RBPMS2, ANKDD1A
rs11072794	15	76793637		PSMA4
rs7173743	15	76928839		CTSH
rs7181240	15	76932181
rs2880765	15	83857466	AKAP13	AKAP13
rs17514846	15	89217554	FURIN	FES, FURIN, MAN2A2
rs2521501	15	89238392	FES	FES, FURIN, UNC45A, MAN2A2, RCCD1
rs7496815	15	89862501
rs2281727	17	2064695	SMG6	SRR, TSR1
rs12936587	17	17484447		SREBF1, PEMT, RASD1
rs4299203	17	17818884	LRRC48	SREBF1, C17orf39, DRG2, ATPAF2, TOM1L2
rs2071167	17	39643045	UBTF	ASB16, C17orf65, SLC4A1, SLC25A39, G6PC3, C17orf53, UBTF, RUNDC3A
rs15563	17	44360192	UBE2Z	ATP5G1, CALCOCO2, UBE2Z
rs16948048	17	44795465		GNGT2, PHOSPHO1
rs4793721	17	47166312	CA10
rs2070783	17	59760703	PECAM1
rs4410190	18	18274198
rs1122608	19	11024601	SMARCA4	C19orf52, CARM1, SMARCA4
rs892115	19	11124650	SPC24	KANK2
rs17318596	19	46628935		BCKDHA, B3GNT8
rs2075650	19	50087459	TOMM40	PVRL2
rs2288911	19	50141124	APOC2, APOC4
rs8111989	19	50501048		VASP, KLC3, CKM
rs6088638	20	32934175	ACSS2	GGT7, EDEM2
rs867186	20	33228215	PROCR, EDEM2	EIF6, ACSS2
rs2832227	21	29454947	C21orf7
rs9982601	21	34520998		MRPS6
rs1034565	22	18364211	ARVCF
rs9608859	22	28997277		SF3A1, MTFP1
Chr, chromosome.
aBased on genome build 37.

## Sheet: Table S2
Table S2 - List of considered CpG sites in/near CAD and cis-eQTL genes with exclusion reasons
Candidate probes CAD and cis-eQTL genes	Illumina Gene Annotation		Excluded based on quality control		Excluded probes with SNP MAF>0.1		Excluded cross-reactive probes		Final probe list
N=4306			N=90		N=467		N=80		N=3669
cg00004979	SH2B3		cg00253735		cg00321115		cg00145419		cg00004979
cg00005437	DRG2;MYO15A		cg01169778		cg00373455		cg00441754		cg00005437
cg00009421	ABCG5;ABCG8		cg01314391		cg00390654		cg00913521		cg00009421
cg00009922	COL4A1		cg01415591		cg00476814		cg00994389		cg00009922
cg00022858	PDGFRA		cg01554235		cg00618291		cg01289561		cg00022858
cg00026974	UBTF;UBTF;UBTF		cg02291020		cg00653281		cg01359534		cg00026974
cg00029161	HIP1		cg02688393		cg00655702		cg01435678		cg00029161
cg00029284	CUX2		cg03486689		cg00715290		cg02057716		cg00029284
cg00035347	NT5C2;NT5C2		cg03600318		cg00801068		cg02153334		cg00035347
cg00040367	NME7;BLZF1;BLZF1;NME7		cg03651199		cg00851732		cg02290197		cg00040367
cg00050792	COL4A1		cg03959986		cg00935119		cg02792602		cg00050792
cg00054791	UBE2Z		cg04173714		cg01122302		cg02963803		cg00054791
cg00056489	SH2B3		cg04838987		cg01138706		cg03341025		cg00056489
cg00082540	C21orf70		cg05180856		cg01446895		cg03970961		cg00082540
cg00083072	SIPA1;SIPA1		cg05460965		cg01484320		cg04781764		cg00083072
cg00086670	AS3MT		cg05596149		cg01488682		cg05677520		cg00086670
cg00089864	MIR1272;RBPMS2		cg05706173		cg01509809		cg05961707		cg00089864
cg00089945	MIA3		cg06545038		cg01651499		cg07033880		cg00089945
cg00095688	PRKCZ;PRKCZ		cg06560300		cg01655341		cg07325529		cg00095688
cg00102183	SARS		cg06593906		cg01703219		cg07337025		cg00102183
cg00117825	PPAP2B;PPAP2B		cg06651838		cg01956420		cg08189100		cg00117825
cg00127047	ARHGAP26;ARHGAP26		cg06951647		cg02038323		cg08315130		cg00127047
cg00145419	COL4A2		cg07131604		cg02094018		cg08528204		cg00154846
cg00154846	C1orf86		cg07912922		cg02188358		cg08531365		cg00154957
cg00154957	MYBPHL		cg08084693		cg02220008		cg08594632		cg00164189
cg00164189	MTP18;MTP18;SEC14L2		cg08863830		cg02273436		cg09027985		cg00164837
cg00164837	C21orf70		cg09070697		cg02300356		cg09037867		cg00168015
cg00168015	PHACTR1		cg09186408		cg02337568		cg10138919		cg00171113
cg00171113	PRKCZ;PRKCZ;PRKCZ		cg09680131		cg02403541		cg10227863		cg00175702
cg00175702	PRKCZ;PRKCZ;PRKCZ		cg09743140		cg02482150		cg10234069		cg00183067
cg00183067	PLEKHG1		cg10800280		cg02525396		cg10238675		cg00193859
cg00193859	PARP12		cg11078914		cg02577394		cg10242476		cg00207731
cg00207731	FURIN		cg12391964		cg02613937		cg10836120		cg00215431
cg00215431	ZC3HC1		cg12526298		cg02696742		cg11277260		cg00215801
cg00215801	TAF11;TAF11;ANKS1A		cg12528349		cg02717061		cg11311843		cg00230302
cg00230302	MTAP		cg13125157		cg02802298		cg11351958		cg00236924
cg00236924	SF3A1;SF3A1;CCDC157		cg13926295		cg02804999		cg11732197		cg00250805
cg00250805	SERPINH1		cg14217248		cg02963229		cg11845486		cg00275626
cg00253735	CTSK		cg14418633		cg03032677		cg11948328		cg00280619
cg00275626	COL4A2		cg14548963		cg03042971		cg12044338		cg00285902
cg00280619	ANKS1A		cg14565408		cg03108697		cg12593421		cg00288957
cg00285902	LRRC2;LRRC2		cg15022609		cg03296761		cg12868494		cg00300046
cg00288957	ANKDD1A		cg15262242		cg03368665		cg14089007		cg00312809
cg00300046	PRKCZ;PRKCZ;PRKCZ		cg15469014		cg03528486		cg14130141		cg00321824
cg00312809	PRKCZ;PRKCZ		cg15485670		cg03598499		cg14244963		cg00328210
cg00321115	FLT1;FLT1		cg15617297		cg03599988		cg14255768		cg00330518
cg00321824	SLC22A3		cg16398628		cg03604364		cg14308831		cg00332048
cg00328210	PRKCZ		cg16653138		cg03631837		cg14619203		cg00333622
cg00330518	SKI		cg16929299		cg03665132		cg14663533		cg00341606
cg00332048	HDAC9;HDAC9;HDAC9;HDAC9;HDAC9		cg17125804		cg03694391		cg14997702		cg00345094
cg00333622	GGT7		cg17412102		cg03732007		cg15553710		cg00359465
cg00341606	SREBF1;SREBF1		cg17588704		cg03734700		cg16520955		cg00361176
cg00345094	NME6;NME6		cg17648080		cg03796321		cg16647868		cg00362959
cg00359465	PRKCZ;PRKCZ		cg18164313		cg03799530		cg16875182		cg00365569
cg00361176	HIP1		cg18177653		cg03874231		cg17189167		cg00365670
cg00362959	ARHGAP26;ARHGAP26		cg18285507		cg03959306		cg17278472		cg00369142
cg00365569	TOM1L2;LRRC48;TOM1L2;LRRC48;LRRC48;LRRC48		cg18575811		cg04012600		cg17291906		cg00376334
cg00365670	C17orf39		cg18590870		cg04130656		cg17465549		cg00388605
cg00369142	PPP2R3A;PPP2R3A		cg18685594		cg04133572		cg18730307		cg00405070
cg00373455	PDGFRA;PDGFRA		cg18752854		cg04145539		cg18803850		cg00408026
cg00376334	UBTF;UBTF;UBTF;UBTF		cg18934822		cg04152394		cg19124300		cg00408597
cg00388605	PKN2		cg19025786		cg04154812		cg19186089		cg00409816
cg00390654	SKI		cg19567193		cg04181478		cg19453665		cg00415263
cg00405070	ERP29;TMEM116;ERP29		cg20032789		cg04256316		cg20673841		cg00427260
cg00408026	RBPMS2;RBPMS2		cg20543431		cg04332747		cg21325941		cg00433284
cg00408597	SWAP70		cg21015022		cg04362960		cg21558706		cg00443516
cg00409816	PRKCZ;PRKCZ;PRKCZ		cg21189939		cg04375931		cg21578783		cg00445997
cg00415263	SNX10		cg21346818		cg04401876		cg22021768		cg00446807
cg00427260	PECAM1		cg21552701		cg04422896		cg22332589		cg00459909
cg00433284	PEMT		cg21980954		cg04493169		cg23222247		cg00460589
cg00441754	TOMM40;TOMM40;TOMM40		cg22681495		cg04510874		cg23466339		cg00461015
cg00443516	PRKCZ;PRKCZ;PRKCZ		cg22736323		cg04526883		cg23502492		cg00463594
cg00445997	TBXAS1;HIPK2;HIPK2;TBXAS1		cg23004466		cg04536008		cg23827991		cg00471141
cg00446807	TSR1		cg23475112		cg04579507		cg24577220		cg00477157
cg00459909	ABCG8;ABCG5		cg23620719		cg04631584		cg25144109		cg00479240
cg00460589	PHACTR1		cg23635355		cg04804052		cg25154733		cg00498024
cg00461015	UBTF;UBTF;UBTF;UBTF		cg23787031		cg04806553		cg25641025		cg00499726
cg00463594	TOM1L2;LRRC48;TOM1L2;LRRC48;LRRC48;LRRC48		cg23830185		cg04819250		cg27317541		cg00501467
cg00471141	LPL		cg24579224		cg04833165		cg27371741		cg00502932
cg00476814	ARVCF		cg25503497		cg04852989		cg27656787		cg00508575
cg00477157	NBEAL1		cg25752163		cg05024901				cg00519490
cg00479240	KIAA1462		cg26031954		cg05055930				cg00520042
cg00498024	B3GNT8		cg26207201		cg05068597				cg00520393
cg00499726	SLC25A39;SLC25A39		cg26379339		cg05134054				cg00521399
cg00501467	PHACTR1		cg26847193		cg05167916				cg00523425
cg00502932	SKI		cg26927232		cg05204171				cg00526711
cg00508575	ATP2B1;ATP2B1		cg27288725		cg05231098				cg00531400
cg00519490	EDEM2;EDEM2;EDEM2		cg27312944		cg05272099				cg00539757
cg00520042	PEMT;PEMT;PEMT		cg27484876		cg05302218				cg00540850
cg00520393	SSR1		ch.13.1783356F		cg05341539				cg00559054
cg00521399	ARVCF				cg05366221				cg00559444
cg00523425	ATP5G1;ATP5G1				cg05469396				cg00576086
cg00526711	UNC45A;UNC45A				cg05556838				cg00576967
cg00531400	SCARB1;SCARB1;SCARB1;SCARB1				cg05582311				cg00590324
cg00539757	CAMSAP1L1				cg05657581				cg00624418
cg00540850	TERT;TERT				cg05698020				cg00628375
cg00559054	SSR3				cg05934984				cg00630237
cg00559444	BMP1;BMP1;BMP1				cg06147752				cg00641632
cg00576086	TERT;TERT				cg06174858				cg00653609
cg00576967	DDX59				cg06186137				cg00656513
cg00590324	TCF21;TCF21				cg06243866				cg00656881
cg00618291	SKI				cg06261007				cg00660626
cg00624418	TERT;TERT				cg06451030				cg00660655
cg00628375	RUNDC3A;RUNDC3A;RUNDC3A				cg06535441				cg00665908
cg00630237	FES;FES;FES;FES				cg06598197				cg00670017
cg00641632	SLC25A39;SLC25A39				cg06621799				cg00672638
cg00653281	PRKCZ				cg06649610				cg00675600
cg00653609	C6orf64				cg06659727				cg00679763
cg00655702	UNC45A;UNC45A;UNC45A				cg06757383				cg00691586
cg00656513	RBPMS2				cg06769918				cg00691999
cg00656881	C1orf86				cg06790044				cg00693994
cg00660626	PRKCZ;PRKCZ;PRKCZ				cg06791083				cg00700008
cg00660655	C21orf70				cg06797880				cg00705576
cg00665908	TAF11;ANKS1A				cg06904408				cg00718440
cg00670017	PHOSPHO1;PHOSPHO1				cg06908244				cg00721193
cg00672638	ARHGAP26;ARHGAP26				cg06917634				cg00728907
cg00675600	TERT;TERT				cg07144026				cg00730780
cg00679763	UBE2Z				cg07148914				cg00740533
cg00691586	AKAP13;AKAP13				cg07211516				cg00752277
cg00691999	PDGFRA				cg07242267				cg00757033
cg00693994	GUCY1A3;GUCY1A3;GUCY1A3;GUCY1A3;GUCY1A3;GUCY1A3				cg07242414				cg00757262
cg00700008	USP53				cg07349212				cg00758797
cg00705576	ABCG5;ABCG8				cg07448499				cg00760272
cg00715290	SKI				cg07451034				cg00765737
cg00718440	CDKN2BAS;CDKN2A				cg07456670				cg00777805
cg00721193	ARVCF				cg07477602				cg00783946
cg00728907	TERT;TERT				cg07507801				cg00791854
cg00730780	KIAA1462				cg07570618				cg00794673
cg00740533	SH2B3				cg07593521				cg00807464
cg00752277	MAP4;MAP4;MAP4;MAP4				cg07618759				cg00811166
cg00757033	WDR51B				cg07658449				cg00815644
cg00757262	TOM1L2;TOM1L2				cg07697177				cg00834924
cg00758797	FURIN				cg07698901				cg00836605
cg00760272	ABCG5;ABCG8				cg07771477				cg00846554
cg00765737	COL4A2				cg07804481				cg00849854
cg00777805	TCF21				cg07821417				cg00857862
cg00783946	EIF6;EIF6;EIF6;EIF6				cg07886195				cg00859574
cg00791854	IL6R;IL6R				cg08000672				cg00866690
cg00794673	ANKS1A				cg08022502				cg00866986
cg00801068	COL4A1				cg08095532				cg00873850
cg00807464	CUX2				cg08146865				cg00878747
cg00811166	TERT;TERT				cg08166232				cg00879592
cg00815644	JAZF1				cg08210429				cg00886856
cg00834924	AKAP13;AKAP13				cg08213398				cg00887295
cg00836605	JAZF1				cg08254200				cg00894344
cg00846554	PHACTR1				cg08317883				cg00894440
cg00849854	TOM1L2;TOM1L2				cg08318510				cg00909275
cg00851732	RPH3A;RPH3A;RPH3A;RPH3A				cg08419879				cg00920938
cg00857862	MAP4;MAP4;MAP4;MAP4				cg08423054				cg00922110
cg00859574	KCNK5				cg08484080				cg00926192
cg00866690	PRKCZ;PRKCZ;PRKCZ				cg08499158				cg00933763
cg00866986	ATPAF2;ATPAF2;C17orf39				cg08564340				cg00947319
cg00873850	PDGFRA				cg08578023				cg00953069
cg00878747	CKM				cg08612779				cg00954996
cg00879592	PECAM1;PECAM1				cg08640824				cg00956010
cg00886856	ARVCF				cg08703055				cg00958451
cg00887295	FLT1;FLT1;FLT1;FLT1				cg08740748				cg00967294
cg00894344	COL4A2				cg08749599				cg00968538
cg00894440	SCARB1;SCARB1				cg08878390				cg00980784
cg00909275	ATXN2				cg08933000				cg00981070
cg00913521	WDR51B				cg08949329				cg00983732
cg00920938	BMP1;BMP1;BMP1				cg08985785				cg00985983
cg00922110	C4orf14				cg08991615				cg00994250
cg00926192	UBTF;UBTF;UBTF				cg09042787				cg00995065
cg00933763	JAZF1				cg09087901				cg00997251
cg00935119	CDKN1A;CDKN1A				cg09151598				cg01014432
cg00947319	UBE2Z				cg09179248				cg01032359
cg00953069	SSR2				cg09249494				cg01037895
cg00954996	SKI				cg09261593				cg01048764
cg00956010	TSR1;SGSM2;SGSM2				cg09555818				cg01062834
cg00958451	ANKDD1A				cg09725962				cg01065413
cg00967294	ARHGAP26;ARHGAP26				cg09797463				cg01071534
cg00968538	TERT;TERT				cg09899516				cg01073918
cg00980784	ABI3;GNGT2;ABI3				cg09913183				cg01077609
cg00981070	PRKCZ;PRKCZ;PRKCZ				cg09949366				cg01080781
cg00983732	ANXA11;ANXA11;ANXA11				cg09953425				cg01090565
cg00985983	SF3A1;SF3A1				cg09966038				cg01096587
cg00994250	PLEKHG1				cg10061532				cg01101178
cg00994389	COL4A2				cg10158850				cg01114217
cg00995065	SLCO1B1				cg10169327				cg01117627
cg00997251	ARHGAP26;ARHGAP26				cg10492953				cg01119407
cg01014432	TBXAS1;TBXAS1;TBXAS1;HIPK2;HIPK2;TBXAS1				cg10588276				cg01119523
cg01032359	CUX2				cg10612060				cg01123449
cg01037895	ALPL;ALPL				cg10667709				cg01128480
cg01048764	IPO9				cg10761639				cg01138652
cg01062834	KIAA1462				cg10818794				cg01154966
cg01065413	MIA3				cg10896456				cg01164686
cg01071534	C21orf70				cg10982378				cg01186613
cg01073918	PRKCZ;PRKCZ;PRKCZ				cg10991689				cg01197891
cg01077609	PKN2;PKN2				cg11096515				cg01201802
cg01080781	C1orf86;PRKCZ;PRKCZ;PRKCZ				cg11148999				cg01202312
cg01090565	SFTPD				cg11191979				cg01204911
cg01096587	PLEKHG1				cg11192877				cg01221207
cg01101178	SKI				cg11219691				cg01228469
cg01114217	PLEKHG1				cg11241684				cg01230639
cg01117627	CYP46A1				cg11323848				cg01252513
cg01119407	RPH3A;RPH3A;RPH3A;RPH3A				cg11345323				cg01256882
cg01119523	PPAP2B;PPAP2B				cg11371953				cg01257889
cg01122302	RUNDC3A;RUNDC3A;RUNDC3A				cg11395271				cg01284702
cg01123449	HHIPL1				cg11401796				cg01288724
cg01128480	DCPS				cg11438287				cg01290459
cg01138652	ARVCF				cg11478024				cg01290565
cg01138706	TNS1				cg11526436				cg01297370
cg01154966	TRPC4AP;TRPC4AP				cg11643473				cg01306510
cg01164686	PRKCZ;PRKCZ				cg11649388				cg01310875
cg01169778	GBGT1				cg11674356				cg01332827
cg01186613	ABCG5;ABCG8				cg11682697				cg01341572
cg01197891	C4orf14;POLR2B;C4orf14				cg11696173				cg01347539
cg01201802	KIAA1462				cg11773779				cg01351822
cg01202312	TAF11;ANKS1A				cg11775731				cg01353569
cg01204911	ARHGAP26;ARHGAP26				cg11789595				cg01355957
cg01221207	TRPC4AP;TRPC4AP				cg11802732				cg01356824
cg01228469	AKAP13;AKAP13				cg11803771				cg01374565
cg01230639	RBPMS2				cg11928962				cg01375285
cg01252513	CUX2				cg11946769				cg01378090
cg01256882	TERT;TERT				cg12013713				cg01394199
cg01257889	RPH3A;RPH3A				cg12084062				cg01395424
cg01284702	C19orf52;YIPF2				cg12137700				cg01411892
cg01288724	ARHGAP26;ARHGAP26				cg12411068				cg01415046
cg01289561	MRAS;MRAS				cg12509004				cg01428928
cg01290459	IFIT5				cg12681402				cg01435196
cg01290565	CUX2				cg12712747				cg01442958
cg01297370	COL4A3;COL4A4;COL4A3;COL4A3;COL4A3				cg12713909				cg01445240
cg01306510	CDKN1A;CDKN1A;CDKN1A;CDKN1A				cg12718519				cg01449266
cg01310875	C8orf80				cg12778065				cg01456243
cg01314391	C21orf70				cg12915834				cg01458504
cg01332827	EDEM2;EDEM2;EDEM2				cg12965553				cg01466035
cg01341572	HNF1A				cg13002939				cg01482407
cg01347539	SCARB1;SCARB1				cg13016664				cg01487195
cg01351822	UNC45A;UNC45A				cg13088003				cg01497527
cg01353569	HBP1				cg13119609				cg01514357
cg01355957	IFIT5				cg13137465				cg01522592
cg01356824	SH2B3				cg13150801				cg01532749
cg01359534	AQP10				cg13320211				cg01534391
cg01374565	GDPD5				cg13344855				cg01557330
cg01375285	USP39				cg13377965				cg01572468
cg01378090	MAP4;MAP4;MAP4				cg13420273				cg01573562
cg01394199	HNF1A				cg13579205				cg01606029
cg01395424	TERT;TERT				cg13662121				cg01621268
cg01411892	PDGFRA				cg13695956				cg01628067
cg01415046	NBEAL1				cg13712852				cg01634964
cg01415591	ATPAF2				cg13724285				cg01635086
cg01428928	SKI				cg13848087				cg01638592
cg01435196	VASP				cg13932035				cg01640437
cg01435678	IL6R;IL6R				cg13932794				cg01663970
cg01442958	MIA3				cg13936911				cg01680839
cg01445240	SKI				cg14041007				cg01685242
cg01446895	SH2B3				cg14059959				cg01699430
cg01449266	PRKCZ;PRKCZ;PRKCZ				cg14069835				cg01717254
cg01456243	UNC45A;UNC45A				cg14101638				cg01728055
cg01458504	GUCY1A3;GUCY1A3;GUCY1A3;GUCY1A3;GUCY1A3;GUCY1A3;GUCY1A3				cg14116596				cg01750895
cg01466035	HIPK2;HIPK2;TBXAS1;TBXAS1;HIPK2;HIPK2				cg14120336				cg01751802
cg01482407	MAN2A2				cg14374866				cg01753327
cg01484320	SARS				cg14381448				cg01770296
cg01487195	BMPR1A				cg14416316				cg01786828
cg01488682	COL4A2				cg14431619				cg01787285
cg01497527	ANKDD1A				cg14472025				cg01791523
cg01509809	GNGT2				cg14530560				cg01796184
cg01514357	PRKCZ;PRKCZ;PRKCZ				cg14599857				cg01804528
cg01522592	GDPD5				cg15030378				cg01827999
cg01532749	MRAS;MRAS				cg15032025				cg01831767
cg01534391	HHIPL1;HHIPL1				cg15033013				cg01832218
cg01554235	BLZF1;NME7;NME7;NME7;NME7				cg15076328				cg01833923
cg01557330	PLEKHG1				cg15115072				cg01836572
cg01572468	GDPD5				cg15115510				cg01847110
cg01573562	RPH3A;RPH3A				cg15155738				cg01852238
cg01606029	SKI				cg15193249				cg01852476
cg01621268	HIP1				cg15210622				cg01866805
cg01628067	SKI				cg15230090				cg01878019
cg01634964	SMARCA4;SMARCA4;SMARCA4;SMARCA4;SMARCA4;SMARCA4;SMARCA4				cg15278888				cg01879988
cg01635086	RUNDC3A;RUNDC3A;RUNDC3A				cg15368044				cg01881525
cg01638592	CUX2				cg15374000				cg01883759
cg01640437	SIPA1				cg15406666				cg01894875
cg01651499	GUCY1A3;GUCY1A3;GUCY1A3;GUCY1A3;GUCY1A3				cg15502607				cg01899253
cg01655341	BCKDHA;BCKDHA;BCKDHA;BCKDHA;EXOSC5				cg15525859				cg01907016
cg01663970	SCARB1;SCARB1				cg15542608				cg01916743
cg01680839	CYP46A1				cg15590502				cg01923312
cg01685242	SIPA1				cg15627593				cg01927825
cg01699430	CUX2				cg15633035				cg01930518
cg01703219	HSD17B12				cg15854296				cg01935747
cg01717254	USP39				cg15920906				cg01938025
cg01728055	C1orf86;PRKCZ;PRKCZ;PRKCZ				cg16257375				cg01942254
cg01750895	PEMT;PEMT;PEMT				cg16270485				cg01949002
cg01751802	KANK2				cg16420199				cg01954585
cg01753327	BMP1				cg16430687				cg01955533
cg01770296	MIA3				cg16505550				cg01958934
cg01786828	SWAP70				cg16509061				cg01963885
cg01787285	SKI				cg16513277				cg01970427
cg01791523	COL4A2				cg16584676				cg01974180
cg01796184	CAMSAP1L1				cg16600927				cg01979157
cg01804528	GDPD5				cg16643813				cg01989857
cg01827999	TOM1L2;TOM1L2				cg16718276				cg01991383
cg01831767	SH2B3				cg17017272				cg02002298
cg01832218	SURF6				cg17187183				cg02005147
cg01833923	GNGT2;ABI3;ABI3;GNGT2				cg17206393				cg02010481
cg01836572	PSMA4;PSMA4;PSMA4				cg17270013				cg02012721
cg01847110	ATP5G1;ATP5G1				cg17280408				cg02018544
cg01852238	TRPC4AP;TRPC4AP				cg17355877				cg02031303
cg01852476	SKI				cg17435831				cg02042585
cg01866805	HHIPL1;HHIPL1				cg17445535				cg02045177
cg01878019	CAMSAP1L1				cg17480646				cg02048657
cg01879988	BMP1;BMP1;BMP1				cg17514485				cg02049548
cg01881525	SKI				cg17534092				cg02050917
cg01883759	JAZF1				cg17541528				cg02052726
cg01894875	C1orf86;LOC100128003;C1orf86				cg17668069				cg02058516
cg01899253	FLT1;FLT1;FLT1;FLT1				cg17702455				cg02058628
cg01907016	PRKCZ				cg17714276				cg02059970
cg01916743	SKI				cg17740743				cg02066716
cg01923312	SLC22A3				cg17768600				cg02075822
cg01927825	C1orf86;LOC100128003;C1orf86				cg17769836				cg02077793
cg01930518	FURIN				cg17787366				cg02092785
cg01935747	TCF21;TCF21				cg17810602				cg02097604
cg01938025	SKI				cg17815669				cg02099572
cg01942254	HNF1A				cg17880118				cg02100381
cg01949002	SKI				cg17922215				cg02103875
cg01954585	AKAP13;AKAP13;AKAP13				cg17951613				cg02107558
cg01955533	CDKN1A;CDKN1A				cg18040892				cg02111655
cg01956420	COL4A1;COL4A2;COL4A2				cg18057185				cg02115818
cg01958934	APOC2				cg18104539				cg02128567
cg01963885	ARVCF				cg18334121				cg02129122
cg01970427	PRKCZ;PRKCZ				cg18397998				cg02138098
cg01974180	PRKCZ;PRKCZ;PRKCZ				cg18401451				cg02142767
cg01979157	SKI				cg18513624				cg02145220
cg01989857	DYNC2LI1;DYNC2LI1;DYNC2LI1				cg18534077				cg02153339
cg01991383	FOXRED1;SRPR				cg18570658				cg02153490
cg02002298	C21orf70				cg18825458				cg02170478
cg02005147	HHIPL1;HHIPL1				cg19051661				cg02178630
cg02010481	JAZF1				cg19119531				cg02182571
cg02012721	ARHGAP26;ARHGAP26				cg19123339				cg02186409
cg02018544	PVRL2				cg19154173				cg02196294
cg02031303	PHOSPHO1;PHOSPHO1				cg19155552				cg02206767
cg02038323	OASL;OASL				cg19166799				cg02210887
cg02042585	SLC22A3				cg19201019				cg02212836
cg02045177	PCNXL3				cg19218082				cg02212921
cg02048657	TERT;TERT				cg19252199				cg02215115
cg02049548	IPO9				cg19267846				cg02226194
cg02050917	SKI				cg19395441				cg02229461
cg02052726	DCPS				cg19405842				cg02249969
cg02057716	TNS1				cg19509830				cg02250992
cg02058516	PDGFRA				cg19682048				cg02262727
cg02058628	SKI				cg19757330				cg02269272
cg02059970	PCNXL3				cg19783435				cg02272599
cg02066716	PRKCZ;PRKCZ;PRKCZ				cg19794013				cg02283151
cg02075822	HIP1				cg19923417				cg02284194
cg02077793	CARM1				cg19928739				cg02285812
cg02092785	PHACTR1				cg20153240				cg02286968
cg02094018	PEMT;PEMT				cg20311754				cg02291619
cg02097604	TOM1L2;TOM1L2				cg20327444				cg02293396
cg02099572	COL4A1				cg20444256				cg02295973
cg02100381	COL4A2				cg20483560				cg02298094
cg02103875	TOM1L2;LRRC48;LRRC48;TOM1L2;LRRC48;LRRC48				cg20553577				cg02305353
cg02107558	PRKCZ				cg20580578				cg02313850
cg02111655	KIAA1462				cg20796544				cg02321885
cg02115818	RUNDC3A;RUNDC3A;RUNDC3A				cg20814826				cg02332206
cg02128567	KCNK5;KCNK5				cg20917241				cg02334669
cg02129122	C17orf53;C17orf53				cg20975074				cg02342337
cg02138098	PRKCZ;PRKCZ;PRKCZ				cg21005369				cg02346737
cg02142767	SCARB1;SCARB1				cg21096684				cg02347356
cg02145220	CTSH;CTSH				cg21105019				cg02360367
cg02153334	TERT;TERT				cg21194808				cg02361803
cg02153339	HNF1A				cg21222430				cg02370815
cg02153490	TCF21				cg21291873				cg02374944
cg02170478	PDGFRA				cg21309167				cg02389084
cg02178630	TNS1				cg21442419				cg02393535
cg02182571	USP53				cg21549639				cg02393699
cg02186409	FLT1				cg21558509				cg02400248
cg02188358	FLT1;FLT1;FLT1;FLT1				cg21612170				cg02424695
cg02196294	KCNK5				cg21622568				cg02432528
cg02206767	DRG2				cg21675770				cg02432888
cg02210887	GUCY1A3;GUCY1A3;GUCY1A3;GUCY1A3;GUCY1A3;GUCY1A3				cg21783355				cg02444987
cg02212836	LY86;LOC285780				cg21911579				cg02459519
cg02212921	TBXAS1;TBXAS1;TBXAS1;TBXAS1;TBXAS1;TBXAS1				cg21912771				cg02468154
cg02215115	KCNK5				cg21919420				cg02468627
cg02220008	PHACTR1				cg22165171				cg02469210
cg02226194	RASD1				cg22228677				cg02481000
cg02229461	HIP1				cg22485938				cg02482346
cg02249969	SMG6;SMG6				cg22491001				cg02493740
cg02250992	SCARB1;SCARB1				cg22677858				cg02527529
cg02262727	HSD17B12				cg22753668				cg02527922
cg02269272	DRG2				cg22865720				cg02539274
cg02272599	SPC24				cg22940848				cg02545192
cg02273436	PDGFRA				cg22982811				cg02556430
cg02283151	HHIPL1;HHIPL1				cg23015118				cg02558133
cg02284194	ACSS2;ACSS2;ACSS2;ACSS2;ACSS2				cg23285465				cg02558625
cg02285812	RND3				cg23334467				cg02576701
cg02286968	TERT;TERT				cg23415558				cg02587648
cg02290197	SNX10				cg23476025				cg02601800
cg02291020	ANXA11;ANXA11;ANXA11				cg23563507				cg02602489
cg02291619	ARHGAP26;ARHGAP26				cg23630179				cg02625024
cg02293396	PRKCZ;PRKCZ;PRKCZ				cg23723818				cg02634454
cg02295973	PEMT;PEMT				cg23752985				cg02645970
cg02298094	SH2B3				cg23820589				cg02650017
cg02300356	PRKCZ;PRKCZ				cg23857447				cg02650705
cg02305353	RPH3A;RPH3A				cg23883802				cg02652597
cg02313850	BMPR1A				cg23898998				cg02654987
cg02321885	CARM1				cg24001314				cg02658690
cg02332206	MAP4;MAP4;MAP4;MAP4				cg24029308				cg02658693
cg02334669	PRKCZ;PRKCZ;PRKCZ				cg24054683				cg02665650
cg02337568	SH2B3				cg24060327				cg02673355
cg02342337	KLHDC10				cg24130774				cg02691355
cg02346737	ARHGAP26;ARHGAP26				cg24298103				cg02705666
cg02347356	PRKCZ				cg24436787				cg02713883
cg02360367	SKI				cg24497270				cg02720342
cg02361803	PRKCZ;PRKCZ				cg24559044				cg02722188
cg02370815	HDAC9;HDAC9;HDAC9;HDAC9				cg24559261				cg02722633
cg02374944	MAN2A2				cg24577452				cg02730492
cg02389084	SNX10				cg24592207				cg02734463
cg02393535	SMARCA4;SMARCA4;SMARCA4;SMARCA4;SMARCA4;SMARCA4;SMARCA4				cg24605529				cg02737619
cg02393699	PRKCZ;PRKCZ;PRKCZ				cg24612305				cg02740969
cg02400248	CDKN2B;CDKN2B;CDKN2BAS				cg24620635				cg02753187
cg02403541	C12orf43;C12orf43				cg24636867				cg02759489
cg02424695	RASD1				cg24649713				cg02764271
cg02432528	GDPD5				cg24740515				cg02768905
cg02432888	SMARCA4;SMARCA4;SMARCA4;SMARCA4;SMARCA4;SMARCA4;SMARCA4				cg24776480				cg02768912
cg02444987	RND3				cg24834599				cg02773019
cg02459519	PECAM1				cg24868122				cg02784464
cg02468154	HSD17B12				cg24904631				cg02808595
cg02468627	PPAP2B;PPAP2B				cg24984834				cg02810291
cg02469210	SH2B3;SH2B3				cg25039722				cg02815516
cg02481000	PRKCZ;PRKCZ;PRKCZ				cg25065689				cg02822087
cg02482150	PRKCZ;PRKCZ				cg25066857				cg02828878
cg02482346	UBTF;UBTF;UBTF				cg25104671				cg02837999
cg02493740	VAMP5				cg25281562				cg02840585
cg02525396	TOMM40L;TOMM40L				cg25319188				cg02853954
cg02527529	C17orf53;C17orf53				cg25407448				cg02854763
cg02527922	TNS1				cg25444339				cg02856952
cg02539274	ANKDD1A				cg25450121				cg02858512
cg02545192	TERT;TERT				cg25481705				cg02862867
cg02556430	MRPS6;SLC5A3				cg25615068				cg02863842
cg02558133	PKN2				cg25623833				cg02864248
cg02558625	COL4A1				cg25651505				cg02867079
cg02576701	SPC24				cg25668626				cg02873168
cg02577394	COL4A2				cg25682171				cg02877029
cg02587648	PRKCZ;PRKCZ				cg25689525				cg02879267
cg02601800	TERT;TERT				cg25726135				cg02892239
cg02602489	GDPD5				cg25744700				cg02892423
cg02613937	TOMM40;TOMM40;TOMM40				cg25772076				cg02896776
cg02625024	PEMT;PEMT;PEMT				cg25856120				cg02897533
cg02634454	MAP4;MAP4				cg25939350				cg02901606
cg02645970	PDGFRA				cg25976434				cg02908748
cg02650017	PHOSPHO1;PHOSPHO1				cg26090406				cg02912476
cg02650705	COL4A2				cg26264656				cg02912790
cg02652597	VAMP5				cg26281728				cg02915739
cg02654987	USP53				cg26328872				cg02921697
cg02658690	COL4A1				cg26335530				cg02930963
cg02658693	RBPMS2				cg26493814				cg02945294
cg02665650	ANKS1A				cg26500144				cg02951711
cg02673355	COL4A1				cg26513654				cg02970525
cg02688393	COL4A2				cg26578274				cg02988755
cg02691355	TAF11;ANKS1A				cg26588076				cg02998129
cg02696742	HBP1				cg26626287				cg03001333
cg02705666	GTF2B				cg26668713				cg03012452
cg02713883	HIP1				cg26669257				cg03023867
cg02717061	COL4A2;COL4A1				cg26706238				cg03025825
cg02720342	ARHGAP26;ARHGAP26				cg26875813				cg03027547
cg02722188	PDGFRA				cg26910870				cg03031773
cg02722633	ARHGAP26;ARHGAP26				cg26926805				cg03039008
cg02730492	COL4A1				cg26975461				cg03041824
cg02734463	AKAP13;AKAP13;AKAP13				cg27068330				cg03042633
cg02737619	SKI				cg27135516				cg03044239
cg02740969	TBXAS1;TBXAS1;HIPK2;HIPK2				cg27264322				cg03047114
cg02753187	CALCOCO2				cg27396284				cg03047724
cg02759489	PDGFRA				cg27436184				cg03052835
cg02764271	TMUB2;TMUB2;TMUB2;TMUB2;C17orf65;TMUB2				cg27476881				cg03060457
cg02768905	UBE2Z				cg27564939				cg03061122
cg02768912	SKI				ch.12.2515819F				cg03079681
cg02773019	PPP2R3A;PPP2R3A				ch.7.1651382F				cg03087607
cg02784464	PLEKHG1								cg03096401
cg02792602	TNS1								cg03130664
cg02802298	DYNC2LI1;DYNC2LI1;DYNC2LI1;DYNC2LI1;DYNC2LI1;DYNC2LI1								cg03145062
cg02804999	C1orf86								cg03152500
cg02808595	RND3								cg03153397
cg02810291	AKAP13;AKAP13								cg03157395
cg02815516	KANK2;KANK2								cg03157738
cg02822087	NT5C2;NT5C2								cg03164243
cg02828878	LIPA;LIPA								cg03178404
cg02837999	NME7;BLZF1;NME7								cg03192551
cg02840585	PRKCZ;PRKCZ;PRKCZ								cg03209541
cg02853954	SH2B3								cg03209642
cg02854763	PRKCZ;PRKCZ;PRKCZ								cg03213775
cg02856952	SH2B3								cg03218837
cg02858512	SMG6;SMG6								cg03223126
cg02862867	IPO9								cg03238714
cg02863842	PVRL2;PVRL2;PVRL2;PVRL2								cg03242360
cg02864248	FURIN								cg03247926
cg02867079	HHIPL1;HHIPL1								cg03257547
cg02873168	HBP1								cg03259494
cg02877029	AKAP13;AKAP13								cg03275084
cg02879267	PVRL2;PVRL2;PVRL2;PVRL2								cg03291024
cg02892239	ANKDD1A								cg03291835
cg02892423	SLC4A1								cg03296248
cg02896776	SARS								cg03298364
cg02897533	ARL3;SFXN2								cg03315007
cg02901606	C21orf70								cg03319070
cg02908748	LY86								cg03323067
cg02912476	PRKCZ;PRKCZ;PRKCZ								cg03323598
cg02912790	APOC4								cg03328750
cg02915739	LRRC48;LRRC48;LRRC48;LRRC48								cg03338924
cg02921697	AS3MT								cg03345628
cg02930963	C21orf70								cg03349397
cg02945294	SRR;SMG6;SMG6								cg03352776
cg02951711	PCCB								cg03354771
cg02963229	DCPS								cg03357650
cg02963803	JAZF1								cg03358506
cg02970525	LMOD1								cg03359508
cg02988755	COL4A1								cg03362667
cg02998129	SLC4A1								cg03376089
cg03001333	PRKCZ;PRKCZ								cg03383268
cg03012452	PHACTR1								cg03386524
cg03023867	SARS								cg03392571
cg03025825	SMG6;SMG6								cg03395993
cg03027547	PLEKHG1								cg03421358
cg03031773	ATP5G1;ATP5G1								cg03423228
cg03032677	CDKN1A;CDKN1A								cg03430526
cg03039008	TSC22D2								cg03430864
cg03041824	ERCC2;KLC3								cg03443887
cg03042633	SKI								cg03466562
cg03042971	PHOSPHO1;PHOSPHO1								cg03469118
cg03044239	MRAS;MRAS;MRAS								cg03469869
cg03047114	BLZF1;NME7;NME7;NME7;NME7								cg03471150
cg03047724	TBXAS1;TBXAS1;HIPK2;HIPK2								cg03475665
cg03052835	BLZF1;BLZF1;NME7;NME7								cg03478610
cg03060457	FOXRED1;SRPR								cg03482866
cg03061122	RUNDC3A;RUNDC3A;RUNDC3A								cg03490759
cg03079681	CDKN2A;CDKN2BAS								cg03495030
cg03087607	TCF21;TCF21								cg03499905
cg03096401	PHOSPHO1;PHOSPHO1								cg03513109
cg03108697	SWAP70								cg03531916
cg03130664	TMUB2;TMUB2;TMUB2;C17orf65;TMUB2								cg03541635
cg03145062	CA10;CA10;CA10								cg03562264
cg03152500	PROCR								cg03564009
cg03153397	LRRC48;LRRC48;LRRC48;LRRC48								cg03565153
cg03157395	ABCG8;ABCG5								cg03571604
cg03157738	KANK2								cg03572760
cg03164243	MIR33B;SREBF1;SREBF1								cg03575501
cg03178404	COL4A2								cg03580247
cg03192551	SLC25A39;SLC25A39								cg03580279
cg03209541	WDR51B;GALNT4;WDR51B								cg03606954
cg03209642	FES;FES;FES;FES								cg03615408
cg03213775	ALPL								cg03615933
cg03218837	B3GNT8								cg03622689
cg03223126	CUX2								cg03625953
cg03238714	COL4A2								cg03628186
cg03242360	VASP								cg03630215
cg03247926	FLT1;FLT1;FLT1;FLT1								cg03636394
cg03257547	GDPD5								cg03637614
cg03259494	PHOSPHO1;PHOSPHO1								cg03641529
cg03275084	C10orf32;C10orf32								cg03662064
cg03291024	UNC45A								cg03676298
cg03291835	COL4A1								cg03679504
cg03296248	COL4A1								cg03690812
cg03296761	MTP18;MTP18								cg03709850
cg03298364	PEMT								cg03714916
cg03315007	C1orf86								cg03715152
cg03319070	SCARB1;SCARB1								cg03719283
cg03323067	TNS1								cg03719947
cg03323598	TERT;TERT								cg03725309
cg03328750	ARHGAP26;ARHGAP26								cg03729521
cg03338924	PHACTR1								cg03730709
cg03341025	TERT;TERT								cg03738979
cg03345628	WDR51B;GALNT4;WDR51B								cg03741653
cg03349397	LY86;LOC285780								cg03754143
cg03352776	CUX2								cg03757075
cg03354771	CDKN1A;CDKN1A;CDKN1A								cg03761979
cg03357650	KANK2;KANK2								cg03764092
cg03358506	BMP1;BMP1;BMP1								cg03769523
cg03359508	ANXA11;ANXA11;ANXA11								cg03775123
cg03362667	AKAP13;AKAP13								cg03777518
cg03368665	UBTFL1								cg03787326
cg03376089	TOM1L2;TOM1L2								cg03792767
cg03383268	TNS1								cg03797687
cg03386524	TRPC4AP;TRPC4AP								cg03820282
cg03392571	C21orf70								cg03830408
cg03395993	PRKCZ;PRKCZ;PRKCZ								cg03834567
cg03421358	PEMT;PEMT;PEMT								cg03837935
cg03423228	SCARB1;SCARB1								cg03845363
cg03430526	C8orf80								cg03846283
cg03430864	SMARCA4;SMARCA4;SMARCA4;SMARCA4;SMARCA4;SMARCA4;SMARCA4								cg03873220
cg03443887	FOXRED1;SRPR								cg03879823
cg03466562	SKI								cg03883348
cg03469118	C6orf64								cg03884572
cg03469869	COL4A2								cg03891302
cg03471150	IPO9								cg03899322
cg03475665	HHIPL1;HHIPL1								cg03912614
cg03478610	PPP2R3A								cg03915846
cg03482866	COL4A2								cg03927131
cg03486689	USP53;USP53								cg03928874
cg03490759	HHIPL1								cg03930369
cg03495030	HNF1A								cg03935379
cg03499905	COL4A1								cg03936721
cg03513109	SRPR;FOXRED1								cg03937764
cg03528486	COL4A2								cg03940137
cg03531916	C12orf43								cg03940243
cg03541635	ARVCF								cg03947735
cg03562264	CDKN1A;CDKN1A;CDKN1A;CDKN1A								cg03951488
cg03564009	COL4A1								cg03951877
cg03565153	PHACTR1								cg03957204
cg03571604	TOM1L2;LRRC48;TOM1L2;TOM1L2;LRRC48;TOM1L2;LRRC48;LRRC48								cg03963689
cg03572760	UBTF;UBTF;UBTF								cg03963929
cg03575501	CDKN1A;CDKN1A								cg03966785
cg03580247	SLC4A1;SLC4A1								cg04013733
cg03580279	PRKCZ;PRKCZ								cg04019076
cg03598499	PLEKHG1								cg04020066
cg03599988	PRKCZ;PRKCZ;PRKCZ								cg04021502
cg03600318	SFTPD								cg04023573
cg03604364	TBXAS1;TBXAS1;TBXAS1;TBXAS1;TBXAS1;TBXAS1								cg04025761
cg03606954	HSD17B12								cg04026354
cg03615408	CARM1								cg04043376
cg03615933	ARHGAP26;ARHGAP26								cg04079263
cg03622689	C21orf67;C21orf67;C21orf70								cg04080302
cg03625953	SMG6;SMG6								cg04095345
cg03628186	SREBF1;SREBF1								cg04105350
cg03630215	GDPD5								cg04117782
cg03631837	SKI								cg04118472
cg03636394	OASL;OASL								cg04122329
cg03637614	ZC3HC1								cg04129308
cg03641529	SREBF1;SREBF1								cg04140906
cg03651199	SKI								cg04141261
cg03662064	FLT1;FLT1;FLT1;FLT1								cg04146995
cg03665132	C1orf86								cg04154281
cg03676298	MAP4;MAP4;MAP4								cg04179940
cg03679504	LRRC2;LRRC2;TDGF1								cg04185861
cg03690812	SH2B3								cg04188241
cg03694391	COL4A2								cg04195892
cg03709850	ATP5G1;ATP5G1								cg04200641
cg03714916	CDKN1A;CDKN1A								cg04207032
cg03715152	ATP5G1;ATP5G1								cg04214946
cg03719283	GUCY1A3;GUCY1A3;GUCY1A3;GUCY1A3;GUCY1A3;GUCY1A3;GUCY1A3;GUCY1A3;GUCY1A3;GUCY1A3;GUCY1A3								cg04217556
cg03719947	KLC3								cg04220455
cg03725309	SARS								cg04260258
cg03729521	CTSK								cg04265951
cg03730709	ANXA11;ANXA11;ANXA11								cg04266607
cg03732007	PRKCZ;PRKCZ;PRKCZ								cg04267467
cg03734700	PRKCZ								cg04270347
cg03738979	SMARCA4;SMARCA4;SMARCA4;SMARCA4;SMARCA4;SMARCA4;SMARCA4								cg04270788
cg03741653	BMP1;BMP1;BMP1								cg04273763
cg03754143	PRKCZ								cg04274883
cg03757075	CUX2								cg04275664
cg03761979	C4orf14;POLR2B								cg04276484
cg03764092	TBXAS1;TBXAS1;TBXAS1;TBXAS1;TBXAS1;TBXAS1								cg04279596
cg03769523	C10orf32;C10orf32								cg04293353
cg03775123	ANKDD1A								cg04296187
cg03777518	PRKCZ;PRKCZ;PRKCZ								cg04297664
cg03787326	MAP4;MAP4;MAP4								cg04300873
cg03792767	PDGFRA								cg04314111
cg03796321	AKAP13;AKAP13								cg04315214
cg03797687	SH2B3								cg04319218
cg03799530	SH2B3								cg04324276
cg03820282	HBP1								cg04324308
cg03830408	DCPS;DCPS								cg04328842
cg03834567	TNS1;TNS1								cg04329351
cg03837935	HIP1								cg04334773
cg03845363	TOM1L2;TOM1L2								cg04347059
cg03846283	SRR;TSR1								cg04347414
cg03873220	PARP12								cg04349178
cg03874231	KCNK5								cg04355037
cg03879823	PHACTR1								cg04365942
cg03883348	KLC3								cg04378440
cg03884572	CUX2								cg04382063
cg03891302	PHACTR1								cg04382643
cg03899322	ANKS1A								cg04388901
cg03912614	EDEM2;EDEM2;EDEM2								cg04393471
cg03915846	ERP29;ERP29;TMEM116								cg04394031
cg03927131	EIF6;EIF6;EIF6								cg04395875
cg03928874	LY86								cg04417788
cg03930369	COL4A2								cg04424940
cg03935379	TERT;TERT								cg04433322
cg03936721	RUNDC3A;RUNDC3A;RUNDC3A								cg04437762
cg03937764	SKI								cg04441191
cg03940137	CAMSAP1L1;CAMSAP1L1								cg04447981
cg03940243	ANKS1A								cg04448477
cg03947735	COL4A2								cg04466898
cg03951488	ZC3HC1								cg04467618
cg03951877	PHACTR1								cg04470557
cg03957204	IL6R;IL6R;IL6R;IL6R								cg04478684
cg03959306	PRKCZ;PRKCZ								cg04482923
cg03959986	SMG6;SMG6;SRR								cg04520340
cg03963689	SREBF1;SREBF1								cg04520793
cg03963929	KCNK5								cg04522040
cg03966785	PDGFRA								cg04522866
cg03970961	AQP10								cg04524431
cg04012600	MYBPHL								cg04526365
cg04013733	PPP2R3A								cg04559604
cg04019076	TERT;TERT								cg04560689
cg04020066	JAZF1								cg04573653
cg04021502	TERT;TERT								cg04591808
cg04023573	PRKCZ;PRKCZ								cg04594399
cg04025761	CUX2								cg04616145
cg04026354	SMG6;SMG6								cg04619852
cg04043376	PCNXL3								cg04625862
cg04079263	NME6								cg04649769
cg04080302	COL4A2								cg04659473
cg04095345	ANKS1A								cg04677623
cg04105350	PRKCZ;PRKCZ;PRKCZ								cg04680150
cg04117782	TOM1L2;LRRC48;LRRC48;TOM1L2;LRRC48;LRRC48								cg04692403
cg04118472	C1orf86;LOC100128003;C1orf86								cg04697942
cg04122329	PKN2								cg04702509
cg04129308	TCF21								cg04703696
cg04130656	LOC285780;LY86								cg04705318
cg04133572	TOMM40L								cg04708790
cg04140906	PSMA4;PSMA4;PSMA4								cg04713483
cg04141261	SCARB1;SCARB1								cg04715245
cg04145539	LRRC2;TDGF1								cg04737356
cg04146995	PRKCZ								cg04739880
cg04152394	TNS1								cg04766076
cg04154281	UBTF;UBTF;UBTF								cg04771433
cg04154812	CALCOCO2								cg04771838
cg04173714	AKAP13;AKAP13								cg04774559
cg04179940	EIF6;EIF6;EIF6								cg04775631
cg04181478	PLG;PLG								cg04775856
cg04185861	IL6R;IL6R;IL6R;IL6R								cg04791077
cg04188241	ARHGAP26;ARHGAP26								cg04794858
cg04195892	CUX2								cg04805065
cg04200641	HIP1								cg04815713
cg04207032	ARVCF								cg04834666
cg04214946	CDKN1A;CDKN1A								cg04849025
cg04217556	C21orf7								cg04853284
cg04220455	RND3								cg04856685
cg04256316	SIPA1								cg04859719
cg04260258	PCNXL3								cg04867738
cg04265951	LPL								cg04871460
cg04266607	JAZF1								cg04877910
cg04267467	PARP12								cg04881814
cg04270347	VASP								cg04887675
cg04270788	GTF2B								cg04892643
cg04273763	TOM1L2;TOM1L2								cg04894993
cg04274883	PHACTR1								cg04902826
cg04275664	PKN2;PKN2								cg04903163
cg04276484	CYP46A1								cg04907151
cg04279596	USP53								cg04911940
cg04293353	SKI								cg04922763
cg04296187	COL4A1								cg04932205
cg04297664	CYP46A1								cg04934870
cg04300873	ASB16;C17orf65								cg04950301
cg04314111	PRKCZ								cg04951549
cg04315214	PRKCZ;PRKCZ;PRKCZ								cg04951822
cg04319218	KANK2								cg04955683
cg04324276	TOM1L2;TOM1L2								cg04979876
cg04324308	COL4A3;COL4A4;COL4A3;COL4A4;COL4A3;COL4A3								cg04985661
cg04328842	SMARCA4;SMARCA4;SMARCA4;SMARCA4;SMARCA4;SMARCA4;SMARCA4								cg05000275
cg04329351	ANXA11;ANXA11;ANXA11								cg05011526
cg04332747	TNS1								cg05021589
cg04334773	SMARCA4;SMARCA4;SMARCA4;SMARCA4;SMARCA4;SMARCA4;SMARCA4								cg05024762
cg04347059	APOC4								cg05032913
cg04347414	PRKCZ;PRKCZ;PRKCZ								cg05052194
cg04349178	PRKCZ;PRKCZ								cg05054998
cg04355037	OBFC1								cg05056325
cg04362960	NT5C2;NT5C2;NT5C2;NT5C2								cg05062814
cg04365942	CYP46A1								cg05063616
cg04375931	SMG6;SMG6;SRR								cg05063632
cg04378440	UBTF								cg05064990
cg04382063	ANKS1A								cg05082648
cg04382643	KLC3								cg05107601
cg04388901	MAP4;MAP4;MAP4								cg05122622
cg04393471	COL4A2								cg05122887
cg04394031	SIPA1;SIPA1								cg05123139
cg04395875	CUX2								cg05131526
cg04401876	APOC4								cg05145297
cg04417788	C6orf64								cg05153380
cg04422896	C12orf43								cg05156582
cg04424940	TMUB2;TMUB2;TMUB2;C17orf65								cg05161682
cg04433322	SLC4A1								cg05171367
cg04437762	IL6R;IL6R								cg05178005
cg04441191	MAP4;MAP4;MAP4;MAP4;MAP4;MAP4								cg05180153
cg04447981	SIPA1								cg05185926
cg04448477	PDGFRA								cg05198963
cg04466898	SIPA1;SIPA1;SIPA1								cg05207121
cg04467618	TCF21;TCF21								cg05211768
cg04470557	SLC22A4								cg05219593
cg04478684	SIPA1;SIPA1								cg05226558
cg04482923	TMUB2;TMUB2;C17orf65;TMUB2;C17orf65								cg05229989
cg04493169	JAZF1								cg05231888
cg04510874	FES;FES;FES;FES								cg05239225
cg04520340	PRKCZ;PRKCZ;PRKCZ								cg05242416
cg04520793	ASB16								cg05254518
cg04522040	YIPF2;YIPF2;C19orf52								cg05255811
cg04522866	LRRC2;LRRC2								cg05258820
cg04524431	TERT;TERT								cg05263760
cg04526365	ANKS1A								cg05265071
cg04526883	TERT;TERT								cg05265414
cg04536008	NME6								cg05272587
cg04559604	BMP1;BMP1;BMP1								cg05306856
cg04560689	GDPD5								cg05319236
cg04573653	JAZF1								cg05325934
cg04579507	SLCO1B1								cg05337761
cg04591808	ATPAF2;C17orf39;C17orf39								cg05338155
cg04594399	ANKS1A								cg05340048
cg04616145	GGT7								cg05351942
cg04619852	SKI								cg05360949
cg04625862	NME6								cg05364759
cg04631584	PHACTR1								cg05386769
cg04649769	LPL								cg05399115
cg04659473	IFIT1								cg05399209
cg04677623	PVRL2;PVRL2								cg05413451
cg04680150	ABCG5;ABCG8								cg05413465
cg04692403	TCF21;TCF21								cg05421555
cg04697942	TMUB2;TMUB2;TMUB2;C17orf65								cg05444541
cg04702509	TOM1L2;TOM1L2								cg05452618
cg04703696	GBGT1								cg05463656
cg04705318	HHIPL1								cg05470963
cg04708790	OAS1;OAS1;OAS1								cg05486094
cg04713483	C21orf70								cg05488459
cg04715245	IL6R;IL6R								cg05497857
cg04737356	BMP1;BMP1;BMP1								cg05503412
cg04739880	ANKS1A								cg05506292
cg04766076	APOC4								cg05521538
cg04771433	PRKCZ;PRKCZ;PRKCZ								cg05521767
cg04771838	COL4A2								cg05522498
cg04774559	ANXA11;ANXA11;ANXA11								cg05523897
cg04775631	KANK2;KANK2								cg05527113
cg04775856	COL4A2								cg05529091
cg04781764	WDR51B								cg05552144
cg04791077	PCNXL3								cg05552874
cg04794858	SLC22A3								cg05556477
cg04804052	SMARCA4;SMARCA4;SMARCA4;SMARCA4;SMARCA4;SMARCA4;SMARCA4								cg05567631
cg04805065	MIR33B;SREBF1;SREBF1								cg05568761
cg04806553	CDKN1A;CDKN1A								cg05585303
cg04815713	COL4A2								cg05589277
cg04819250	COL4A2								cg05603985
cg04833165	UBTF;UBTF;UBTF								cg05620762
cg04834666	EDEM2;EDEM2;EDEM2								cg05621184
cg04838987	EDEM2;EDEM2;EDEM2								cg05628496
cg04849025	YIPF2;C19orf52								cg05635218
cg04852989	ARVCF								cg05635953
cg04853284	FES;FES;FES;FES								cg05637945
cg04856685	MAP4;MAP4;MAP4								cg05643592
cg04859719	COL4A2								cg05656364
cg04867738	UBTF;UBTF								cg05656497
cg04871460	PRKCZ								cg05661968
cg04877910	VAMP8								cg05666074
cg04881814	CA10;CA10;CA10								cg05670717
cg04887675	COL4A1								cg05684907
cg04892643	HDAC9;HDAC9;HDAC9								cg05694563
cg04894993	KLHDC10;KLHDC10								cg05706348
cg04902826	OBFC1								cg05711445
cg04903163	SLC5A3;SLC5A3;MRPS6;MRPS6								cg05716556
cg04907151	PPP2R3A								cg05719672
cg04911940	CCDC157;SF3A1;SF3A1;SF3A1;CCDC157;SF3A1								cg05727691
cg04922763	LMOD1								cg05743278
cg04932205	PCNXL3								cg05753589
cg04934870	SKI								cg05756780
cg04950301	PHACTR1								cg05759269
cg04951549	DYNC2LI1;DYNC2LI1;DYNC2LI1								cg05773155
cg04951822	OAS1;OAS1;OAS1								cg05776004
cg04955683	MRPS6								cg05776408
cg04979876	JAZF1								cg05788548
cg04985661	PHACTR1								cg05797178
cg05000275	SURF6								cg05802244
cg05011526	SWAP70								cg05805236
cg05021589	LY86;LOC285780								cg05810949
cg05024762	ARL3								cg05814106
cg05024901	AKAP13;AKAP13								cg05841486
cg05032913	GDPD5								cg05852537
cg05052194	SKI								cg05852623
cg05054998	C21orf70								cg05855347
cg05055930	ZC3HC1								cg05857060
cg05056325	RASD1;RASD1								cg05864261
cg05062814	C6orf64								cg05865493
cg05063616	G6PC3;G6PC3;G6PC3								cg05870135
cg05063632	COL4A2								cg05878630
cg05064990	GDPD5								cg05902801
cg05068597	TERT;TERT								cg05926186
cg05082648	ATXN2								cg05928611
cg05107601	UNC45A;HDDC3								cg05929117
cg05122622	TSC22D2								cg05934698
cg05122887	FURIN								cg05937445
cg05123139	AKAP13;AKAP13								cg05937603
cg05131526	MAN2A2								cg05940463
cg05134054	CUX2								cg05948763
cg05145297	HIP1								cg05959392
cg05153380	ARHGAP26;ARHGAP26								cg05959577
cg05156582	SKI								cg05967001
cg05161682	COL4A2								cg05977462
cg05167916	COL4A2								cg05979433
cg05171367	HIP1;HIP1								cg05992185
cg05178005	BMPR1A								cg05994974
cg05180153	YIPF2;C19orf52								cg06002370
cg05180856	FES;FES;FES;FES								cg06005876
cg05185926	ARHGAP26;ARHGAP26								cg06021990
cg05198963	KIAA1462								cg06022884
cg05204171	ARHGAP26;ARHGAP26								cg06034792
cg05207121	ERP29;ERP29;TMEM116								cg06035250
cg05211768	FES;FES;FES;FES								cg06042259
cg05219593	BMPR1A								cg06043886
cg05226558	LRRC2								cg06074774
cg05229989	CA10;CA10;CA10								cg06080224
cg05231098	SMARCA4;SMARCA4;SMARCA4								cg06087623
cg05231888	SLC22A4								cg06144080
cg05239225	AKAP13;AKAP13								cg06157219
cg05242416	MAP4;MAP4;MAP4								cg06163411
cg05254518	AKAP13;AKAP13;AKAP13								cg06176608
cg05255811	KCNK5								cg06178492
cg05258820	LOC285780;LY86								cg06181069
cg05263760	PHACTR1								cg06203364
cg05265071	RBPMS2								cg06204101
cg05265414	COL4A1								cg06217769
cg05272099	HDDC3;UNC45A								cg06230668
cg05272587	COL4A2								cg06240275
cg05302218	SCARB1;SCARB1								cg06258596
cg05306856	GTF2B								cg06272611
cg05319236	ATPAF2;C17orf39								cg06280210
cg05325934	JAZF1								cg06293931
cg05337761	C1orf86;LOC100128003;C1orf86								cg06295784
cg05338155	IFIT5								cg06308188
cg05340048	PRKCZ;PRKCZ;PRKCZ								cg06312785
cg05341539	AKAP13;AKAP13;AKAP13								cg06315149
cg05351942	PRKCZ;PRKCZ								cg06316553
cg05360949	BCKDHA;BCKDHA;EXOSC5								cg06318274
cg05364759	ALPL;ALPL								cg06320380
cg05366221	UBTF								cg06330618
cg05386769	TNS1								cg06334284
cg05399115	LRRC2;LRRC2;LRRC2								cg06337342
cg05399209	VASP;VASP								cg06340969
cg05413451	PPAP2B;PPAP2B;PPAP2B;PPAP2B								cg06342430
cg05413465	SFXN2;ARL3;ARL3								cg06346857
cg05421555	AKAP13;AKAP13								cg06356032
cg05444541	TOM1L2;TOM1L2								cg06361405
cg05452618	TERT;TERT								cg06369076
cg05460965	CDKN1A;CDKN1A								cg06376949
cg05463656	PRKCZ								cg06382459
cg05469396	FURIN								cg06391762
cg05470963	ARHGAP26;ARHGAP26								cg06407634
cg05486094	VAMP8								cg06410970
cg05488459	DCPS								cg06438484
cg05497857	MAN2A2								cg06444781
cg05503412	C4orf14								cg06462921
cg05506292	AKAP13;AKAP13								cg06464468
cg05521538	TERT;TERT								cg06465926
cg05521767	GDPD5								cg06466796
cg05522498	DCPS								cg06469307
cg05523897	C1orf86								cg06480138
cg05527113	ANKDD1A								cg06492744
cg05529091	CUX2								cg06494227
cg05552144	ATPAF2;C17orf39								cg06510563
cg05552874	IFIT1								cg06521970
cg05556477	SLC22A5								cg06531176
cg05556838	JAZF1								cg06531655
cg05567631	GDPD5								cg06550951
cg05568761	UBTF;UBTF								cg06557985
cg05582311	PCCB								cg06568880
cg05585303	RPH3A;RPH3A;RPH3A;RPH3A								cg06569284
cg05589277	KANK2;KANK2								cg06605158
cg05596149	BLZF1;BLZF1;NME7;NME7								cg06618322
cg05603985	SKI								cg06622553
cg05620762	SCARB1;SCARB1								cg06628000
cg05621184	C21orf70								cg06632829
cg05628496	DRG2								cg06633543
cg05635218	BMP1;BMP1;BMP1								cg06642895
cg05635953	C19orf52;YIPF2								cg06644452
cg05637945	UBE2Z								cg06646728
cg05643592	TOMM40L								cg06671069
cg05656364	VAMP8;VAMP8								cg06674436
cg05656497	COL4A1								cg06680921
cg05657581	PKN2								cg06688182
cg05661968	CAMSAP1L1								cg06704170
cg05666074	SREBF1;SREBF1								cg06705947
cg05670717	C21orf70								cg06717814
cg05677520	PLG;PLG								cg06719671
cg05684907	HDAC9;HDAC9;HDAC9;HDAC9;HDAC9								cg06720949
cg05694563	PEMT;PEMT;PEMT								cg06728260
cg05698020	COL4A2								cg06728306
cg05706173	PRKCZ;PRKCZ;PRKCZ								cg06736138
cg05706348	MAP4;MAP4;MAP4								cg06736312
cg05711445	TBXAS1;TBXAS1;TBXAS1;TBXAS1;TBXAS1;TBXAS1								cg06742159
cg05716556	ABI3;GNGT2;ABI3								cg06747362
cg05719672	MAN2A2								cg06750564
cg05727691	TAF11;ANKS1A								cg06751603
cg05743278	KLHDC10								cg06787991
cg05753589	PRKCZ;PRKCZ;PRKCZ								cg06796939
cg05756780	IL6R;IL6R								cg06800840
cg05759269	CDKN1A;CDKN1A								cg06801943
cg05773155	LMOD1								cg06808983
cg05776004	PRKCZ;PRKCZ;PRKCZ								cg06813511
cg05776408	SURF6								cg06815887
cg05788548	SKI								cg06815950
cg05797178	LMOD1								cg06817802
cg05802244	PRKCZ;PRKCZ								cg06817917
cg05805236	PCNXL3								cg06821641
cg05810949	SREBF1;SREBF1								cg06824583
cg05814106	SKI								cg06827361
cg05841486	SH2B3								cg06834875
cg05852537	PROCR								cg06836338
cg05852623	C17orf53;C17orf53								cg06850924
cg05855347	KLHDC10								cg06864587
cg05857060	HIP1								cg06869160
cg05864261	ABCG8;ABCG5								cg06874426
cg05865493	HDAC9;HDAC9;HDAC9;HDAC9								cg06874640
cg05870135	RND3								cg06875179
cg05878630	HDDC3;UNC45A								cg06876479
cg05902801	CUX2								cg06876972
cg05926186	RBPMS2								cg06879394
cg05928611	DDX59								cg06884548
cg05929117	PRKCZ								cg06888836
cg05934698	HNF1A								cg06890152
cg05934984	TERT;TERT								cg06894708
cg05937445	C1orf86								cg06902099
cg05937603	SKI								cg06907047
cg05940463	C1orf86;C1orf86								cg06922305
cg05948763	SKI								cg06923988
cg05959392	C10orf32;C10orf32								cg06927327
cg05959577	MAP4;MAP4;MAP4								cg06933711
cg05961707	NT5C2;NT5C2								cg06941037
cg05967001	RPH3A;RPH3A;RPH3A;RPH3A								cg06942978
cg05977462	CUX2								cg06951450
cg05979433	CUX2								cg06952307
cg05992185	GGT7								cg06952519
cg05994974	PARP12								cg06961205
cg06002370	COL4A3;COL4A3;COL4A3;COL4A3;COL4A4								cg06962620
cg06005876	VAMP5								cg06968038
cg06021990	FLT1								cg06968155
cg06022884	PCCB								cg06969206
cg06034792	RBPMS2								cg06971659
cg06035250	ALPL								cg06975311
cg06042259	JAZF1								cg06980173
cg06043886	KCNK5								cg06986705
cg06074774	SRPR;FOXRED1								cg06990298
cg06080224	COG5;COG5;DUS4L;COG5;COG5;COG5;DUS4L;COG5								cg06999891
cg06087623	SKI								cg07029226
cg06144080	EDEM2;EDEM2;EDEM2								cg07038400
cg06147752	HIP1								cg07048210
cg06157219	PRKCZ;PRKCZ;PRKCZ								cg07049833
cg06163411	ZC3HC1								cg07058377
cg06174858	TDGF1;LRRC2								cg07058694
cg06176608	PRKCZ;PRKCZ								cg07065256
cg06178492	COL4A1								cg07072366
cg06181069	AQP10								cg07075061
cg06186137	MIA3								cg07083043
cg06203364	C1orf86								cg07093776
cg06204101	PRKCZ;PRKCZ;PRKCZ								cg07097265
cg06217769	SMG6;SMG6								cg07101732
cg06230668	HDAC9;HDAC9;HDAC9;HDAC9;HDAC9								cg07104135
cg06240275	TSR1;TSR1;SGSM2;SGSM2								cg07111868
cg06243866	COL4A2								cg07112556
cg06258596	ASB16;C17orf65								cg07114422
cg06261007	SREBF1;SREBF1;SREBF1;SREBF1								cg07133065
cg06272611	FLT1;FLT1;FLT1;FLT1								cg07142010
cg06280210	SNX10								cg07143296
cg06293931	OBFC1								cg07144730
cg06295784	SLC22A3								cg07146578
cg06308188	C1orf86;LOC100128003;C1orf86								cg07156929
cg06312785	PPP2R3A								cg07162257
cg06315149	PRKCZ;PRKCZ;PRKCZ								cg07167781
cg06316553	DDX59								cg07174177
cg06318274	AKAP13;AKAP13								cg07177174
cg06320380	TNS1								cg07180252
cg06330618	FES;FES;FES;FES								cg07195941
cg06334284	PPAP2B;PPAP2B;PPAP2B;PPAP2B								cg07196577
cg06337342	JAZF1								cg07196858
cg06340969	PRKCZ								cg07202430
cg06342430	ACSS2;GGT7								cg07204479
cg06346857	ALPL;ALPL								cg07207982
cg06356032	GTF2B;GTF2B								cg07208691
cg06361405	ARL3								cg07222721
cg06369076	ALPL								cg07225641
cg06376949	IFIT5								cg07226193
cg06382459	SKI								cg07230786
cg06391762	CALCOCO2;CALCOCO2								cg07232648
cg06407634	GGT7								cg07237939
cg06410970	ANXA11;ANXA11;ANXA11								cg07254055
cg06438484	RUNDC3A;RUNDC3A;RUNDC3A								cg07263235
cg06444781	HNF1A								cg07263694
cg06451030	COL4A2								cg07264416
cg06462921	TBXAS1;TBXAS1;TBXAS1;TBXAS1;TBXAS1;TBXAS1								cg07279321
cg06464468	SIPA1;SIPA1								cg07281959
cg06465926	PPP2R3A								cg07285213
cg06466796	TNS1								cg07285248
cg06469307	TMUB2;TMUB2;C17orf65;TMUB2								cg07305938
cg06480138	HDDC3;UNC45A;UNC45A								cg07306605
cg06492744	SIPA1;SIPA1								cg07314038
cg06494227	CCDC157;SF3A1;CCDC157;SF3A1								cg07318287
cg06510563	KANK2								cg07327864
cg06521970	SKI								cg07333862
cg06531176	TERT;TERT								cg07344147
cg06531655	C19orf52;YIPF2;C19orf52								cg07350262
cg06535441	PPAP2B;PPAP2B								cg07354253
cg06545038	LMOD1								cg07366300
cg06550951	TBXAS1;TBXAS1;HIPK2;HIPK2								cg07366670
cg06557985	CA10;CA10;CA10								cg07375700
cg06560300	TERT;TERT								cg07380026
cg06568880	SMG6;SMG6								cg07380095
cg06569284	TSC22D2								cg07382156
cg06593906	COG5;COG5;COG5								cg07383950
cg06598197	CA10;CA10;CA10								cg07393057
cg06605158	PROCR;PROCR								cg07398767
cg06618322	AKAP13;AKAP13								cg07415388
cg06621799	MIA3								cg07425568
cg06622553	SNX10;SNX10								cg07449091
cg06628000	SARS								cg07454742
cg06632829	TOMM40;TOMM40;TOMM40;TOMM40;TOMM40;TOMM40								cg07460665
cg06633543	CYP46A1								cg07466622
cg06642895	JAZF1								cg07468752
cg06644452	SKI								cg07478107
cg06646728	PRKCZ;PRKCZ;PRKCZ								cg07478501
cg06649610	SIPA1								cg07492051
cg06651838	COL4A2								cg07523071
cg06659727	COL4A2;COL4A1;COL4A1								cg07527631
cg06671069	IFIT5								cg07529087
cg06674436	TERT;TERT								cg07532930
cg06680921	BCKDHA;EXOSC5;BCKDHA								cg07538946
cg06688182	DCPS								cg07562918
cg06704170	USP39								cg07566790
cg06705947	CUX2								cg07568298
cg06717814	PRKCZ;PRKCZ;PRKCZ								cg07571531
cg06719671	SCARB1;SCARB1								cg07574267
cg06720949	PVRL2;PVRL2								cg07590004
cg06728260	CKM								cg07616499
cg06728306	MRPS6;SLC5A3								cg07618462
cg06736138	APOC4								cg07640390
cg06736312	SKI								cg07668671
cg06742159	AKAP13;AKAP13								cg07669776
cg06747362	C21orf71								cg07676300
cg06750564	TBXAS1;TBXAS1;TBXAS1;TBXAS1;TBXAS1;TBXAS1								cg07681696
cg06751603	SMARCA4;SMARCA4;SMARCA4;SMARCA4;SMARCA4;SMARCA4;SMARCA4								cg07682378
cg06757383	PRKCZ;PRKCZ								cg07692288
cg06769918	PHACTR1								cg07693617
cg06787991	AKAP13;AKAP13;AKAP13								cg07707380
cg06790044	KIAA1462								cg07707891
cg06791083	PRKCZ;PRKCZ								cg07714266
cg06796939	C17orf53;C17orf53								cg07716089
cg06797880	HHIPL1;HHIPL1								cg07718650
cg06800840	OASL;OASL								cg07721365
cg06801943	PRKCZ;PRKCZ;PRKCZ								cg07723251
cg06808983	G6PC3;G6PC3;G6PC3;G6PC3								cg07724793
cg06813511	IFIT5								cg07728485
cg06815887	SKI								cg07729875
cg06815950	CUX2								cg07749087
cg06817802	TERT;TERT								cg07762054
cg06817917	BMPR1A								cg07769507
cg06821641	PRKCZ;PRKCZ								cg07797073
cg06824583	ATP8B2;AQP10								cg07810106
cg06827361	CDKN1A;CDKN1A								cg07836663
cg06834875	HHIPL1;HHIPL1								cg07838680
cg06836338	ATPAF2;C17orf39								cg07842023
cg06850924	ZC3HC1								cg07842327
cg06864587	KLC3								cg07847944
cg06869160	GALNT4;WDR51B								cg07883823
cg06874426	ABI3;GNGT2;ABI3								cg07888912
cg06874640	PHACTR1								cg07896009
cg06875179	SKI								cg07905049
cg06876479	MIA3								cg07912181
cg06876972	LMOD1								cg07912723
cg06879394	PHACTR1								cg07927257
cg06884548	ANKS1A;TAF11								cg07928105
cg06888836	PRKCZ;PRKCZ;PRKCZ								cg07932199
cg06890152	LPL								cg07935357
cg06894708	COG5;COG5;COG5;DUS4L								cg07948875
cg06902099	ANKS1A								cg07952985
cg06904408	TERT;TERT								cg07954864
cg06907047	FOXRED1;SRPR								cg07957953
cg06908244	HHIPL1;HHIPL1								cg07964216
cg06917634	PSMA4;PSMA4;PSMA4;PSMA4;PSMA4;PSMA4								cg07970799
cg06922305	USP39								cg07974125
cg06923988	ATXN2								cg07980027
cg06927327	NR1I3;NR1I3;NR1I3;NR1I3;NR1I3;NR1I3;TOMM40L;NR1I3;NR1I3;NR1I3;NR1I3;NR1I3;NR1I3;NR1I3;NR1I3;NR1I3								cg07982082
cg06933711	KIAA1462								cg07999090
cg06941037	BMPR1A								cg08009184
cg06942978	TERT;TERT								cg08010619
cg06951450	FOXRED1;SRPR								cg08032228
cg06951647	COL4A2								cg08034077
cg06952307	ABI3;GNGT2;ABI3;ABI3;ABI3								cg08038052
cg06952519	SMG6;SMG6								cg08041019
cg06961205	LOC285780;LY86								cg08051310
cg06962620	C21orf67;C21orf70;C21orf67								cg08054038
cg06968038	TSR1;SNORD91A;SNORD91B								cg08054217
cg06968155	SLC22A5								cg08056863
cg06969206	HHIPL1;HHIPL1								cg08058988
cg06971659	C8orf80								cg08076091
cg06975311	SIPA1;SIPA1								cg08081259
cg06980173	IL6R;IL6R								cg08106205
cg06986705	UBTF;UBTF;UBTF								cg08106279
cg06990298	RASD1;RASD1								cg08106661
cg06999891	SMG6;SMG6								cg08108679
cg07029226	PRKCZ;PRKCZ;PRKCZ								cg08109625
cg07033880	AKAP13;AKAP13								cg08115172
cg07038400	PPP2R3A								cg08128925
cg07048210	C1orf86								cg08129017
cg07049833	MIA3								cg08133669
cg07058377	SMG6;SMG6								cg08146609
cg07058694	ATXN2								cg08151828
cg07065256	HNF1A								cg08161158
cg07072366	LPL								cg08179530
cg07075061	COL4A1								cg08188318
cg07083043	RASD1								cg08194377
cg07093776	PRKCZ;PRKCZ;PRKCZ								cg08195863
cg07097265	SREBF1;SREBF1								cg08200543
cg07101732	CA10;CA10;CA10								cg08208812
cg07104135	IPO9								cg08209769
cg07111868	CA10;CA10;CA10								cg08211967
cg07112556	OBFC1								cg08216291
cg07114422	SKI								cg08234256
cg07131604	PRKCZ;PRKCZ;PRKCZ								cg08260450
cg07133065	GTF2B								cg08267442
cg07142010	ALPL;ALPL								cg08267701
cg07143296	PCNXL3								cg08270567
cg07144026	PECAM1								cg08271229
cg07144730	RND3;RND3								cg08273772
cg07146578	PLEKHG1								cg08277196
cg07148914	GGT7								cg08279131
cg07156929	ANKS1A;TAF11								cg08280392
cg07162257	ALPL								cg08282784
cg07167781	GTF2B								cg08285151
cg07174177	UBE2Z								cg08285768
cg07177174	LPA								cg08295072
cg07180252	ARHGAP26;ARHGAP26								cg08300443
cg07195941	RUNDC3A;RUNDC3A;RUNDC3A;RUNDC3A;RUNDC3A;RUNDC3A								cg08301941
cg07196577	MYBPHL								cg08303612
cg07196858	PRKCZ;PRKCZ;PRKCZ								cg08315613
cg07202430	SH2B3;SH2B3								cg08323893
cg07204479	WDR51B;GALNT4;GALNT4								cg08330031
cg07207982	ANKS1A								cg08364677
cg07208691	CUX2								cg08370839
cg07211516	HIP1								cg08379897
cg07222721	PRKCZ;PRKCZ;PRKCZ								cg08390209
cg07225641	LRRC2;TDGF1								cg08400424
cg07226193	SWAP70;SWAP70								cg08401000
cg07230786	RPH3A;RPH3A								cg08405378
cg07232648	MTP18;MTP18								cg08406486
cg07237939	SLC22A3								cg08416522
cg07242267	GGT7								cg08425610
cg07242414	BMP1;BMP1;BMP1;SFTPC								cg08426157
cg07254055	ANKS1A								cg08437802
cg07263235	LPL								cg08439149
cg07263694	CUX2								cg08453096
cg07264416	SMG6;SMG6								cg08458487
cg07279321	PHACTR1								cg08461107
cg07281959	FURIN								cg08463061
cg07285213	TERT;TERT								cg08468599
cg07285248	MRAS;MRAS								cg08474786
cg07305938	C17orf53;C17orf53								cg08484944
cg07306605	FLT1								cg08500346
cg07314038	SGSM2;SGSM2;SGSM2;TSR1;SGSM2								cg08508761
cg07318287	IL6R;IL6R								cg08512882
cg07325529	LOC285780;LY86								cg08548882
cg07327864	TOM1L2;LRRC48;LRRC48;TOM1L2;LRRC48;LRRC48								cg08551047
cg07333862	SKI								cg08556772
cg07337025	PCCB								cg08560465
cg07344147	IL6R;IL6R;IL6R;IL6R								cg08561821
cg07349212	SLC22A3								cg08569414
cg07350262	AKAP13;AKAP13								cg08583001
cg07354253	SLC22A4								cg08605326
cg07366300	B3GNT8								cg08610403
cg07366670	CUX2								cg08626436
cg07375700	PRKCZ;PRKCZ								cg08635011
cg07380026	TERT;TERT								cg08648566
cg07380095	PLEKHG1								cg08650320
cg07382156	PRKCZ;PRKCZ;PRKCZ								cg08651178
cg07383950	PSMA4;PSMA4;PSMA4								cg08656316
cg07393057	PKN2								cg08659047
cg07398767	CA10;CA10;CA10								cg08665961
cg07415388	MIR33B;SREBF1;SREBF1								cg08668676
cg07425568	SKI								cg08671383
cg07448499	CTSH;CTSH								cg08699174
cg07449091	CYP46A1								cg08701937
cg07451034	GNGT2								cg08702745
cg07454742	ASB16;C17orf65								cg08710739
cg07456670	HHIPL1;HHIPL1								cg08718071
cg07460665	CALCOCO2								cg08726999
cg07466622	PHACTR1								cg08727996
cg07468752	PLEKHG1								cg08730743
cg07477602	PPAP2B;PPAP2B								cg08732456
cg07478107	TNS1								cg08734623
cg07478501	KANK2;KANK2;KANK2								cg08745599
cg07492051	TNS1								cg08755026
cg07507801	TERT;TERT								cg08757448
cg07523071	B3GNT8								cg08772003
cg07527631	SWAP70								cg08783647
cg07529087	FURIN								cg08790212
cg07532930	SIPA1;PCNXL3								cg08799865
cg07538946	SLC22A5								cg08802652
cg07562918	CDKN2A;CDKN2BAS								cg08813099
cg07566790	LRRC48;LRRC48;LRRC48;LRRC48								cg08829877
cg07568298	KLHDC10								cg08833630
cg07570618	PRKCZ								cg08835164
cg07571531	TCF21								cg08851943
cg07574267	SKI								cg08854834
cg07590004	TBXAS1;TBXAS1								cg08856941
cg07593521	SKI								cg08864819
cg07616499	KIAA1462								cg08872703
cg07618462	ARHGAP26;ARHGAP26								cg08873255
cg07618759	COL4A2								cg08875884
cg07640390	SH2B3								cg08884752
cg07658449	CUX2								cg08898492
cg07668671	RPH3A;RPH3A								cg08905166
cg07669776	COL4A2								cg08918749
cg07676300	KANK2;KANK2								cg08924619
cg07681696	ABCG5;ABCG8;ABCG5								cg08932381
cg07682378	TSC22D2								cg08934976
cg07692288	B3GNT8								cg08939371
cg07693617	PRKCZ;PRKCZ;PRKCZ								cg08942499
cg07697177	C1orf86;LOC100128003;C1orf86								cg08944563
cg07698901	PDGFRA								cg08944961
cg07707380	PCNXL3								cg08959039
cg07707891	MRPS6;SLC5A3								cg08962305
cg07714266	JAZF1								cg08994336
cg07716089	PEMT;PEMT;PEMT								cg08999477
cg07718650	FES;FES;FES;FES								cg09032791
cg07721365	IL6R;IL6R								cg09040277
cg07723251	CA10;CA10								cg09058293
cg07724793	COL4A1								cg09060654
cg07728485	TERT;TERT								cg09062595
cg07729875	CUX2								cg09067351
cg07749087	RND3								cg09088107
cg07762054	SERPINH1;SERPINH1								cg09093388
cg07769507	POLR2B;C4orf14								cg09112514
cg07771477	COL4A2								cg09130674
cg07797073	PRKCZ								cg09144608
cg07804481	DDX59;DDX59								cg09146645
cg07810106	SLC22A4								cg09149246
cg07821417	ARVCF								cg09154826
cg07836663	PRKCZ;PRKCZ;PRKCZ								cg09162148
cg07838680	MTP18;MTP18								cg09169633
cg07842023	SKI								cg09180820
cg07842327	SKI								cg09192410
cg07847944	IFIT5								cg09202979
cg07883823	SLC22A3								cg09222123
cg07886195	SPC24								cg09225489
cg07888912	KANK2;KANK2								cg09226986
cg07896009	PRKCZ;PRKCZ;PRKCZ								cg09229912
cg07905049	SPC24								cg09238199
cg07912181	HSD17B12;HSD17B12								cg09251477
cg07912723	PRKCZ;PRKCZ								cg09253287
cg07912922	PHACTR1								cg09254686
cg07927257	ATXN2								cg09257526
cg07928105	HIP1								cg09260853
cg07932199	ATXN2								cg09275427
cg07935357	PEMT;PEMT;PEMT								cg09278885
cg07948875	NME7;NME7								cg09286253
cg07952985	USP53;USP53								cg09286444
cg07954864	SH2B3								cg09291474
cg07957953	GGT7								cg09312254
cg07964216	LPL;LPL								cg09322616
cg07970799	LOC285780;LY86								cg09332784
cg07974125	C4orf14								cg09337563
cg07980027	COL4A2								cg09346547
cg07982082	SIPA1;SIPA1								cg09363564
cg07999090	FLT1								cg09375338
cg08000672	PRKCZ;PRKCZ								cg09384610
cg08009184	COL4A2								cg09391128
cg08010619	SWAP70								cg09391898
cg08022502	UNC45A;UNC45A								cg09397246
cg08032228	SKI								cg09397295
cg08034077	CA10;CA10;CA10;CA10								cg09397542
cg08038052	PDGFRA								cg09400316
cg08041019	ATXN2;ATXN2								cg09404633
cg08051310	PHACTR1								cg09416615
cg08054038	PVRL2;PVRL2								cg09417774
cg08054217	GGT7								cg09442556
cg08056863	SPC24;SPC24								cg09456971
cg08058988	LRRC2;TDGF1								cg09468231
cg08076091	NBEAL1								cg09469355
cg08081259	LRRC2;LRRC2								cg09486367
cg08084693	G6PC3;G6PC3;G6PC3								cg09494646
cg08095532	PSMA4;PSMA4;PSMA4								cg09506319
cg08106205	PRKCZ;PRKCZ;PRKCZ								cg09510202
cg08106279	PRKCZ;PRKCZ;PRKCZ								cg09510924
cg08106661	TAF11;ANKS1A								cg09513259
cg08108679	PRKCZ								cg09542063
cg08109625	PRKCZ;PRKCZ;PRKCZ								cg09543525
cg08115172	PRKCZ								cg09548780
cg08128925	SMARCA4;SMARCA4;SMARCA4;SMARCA4;SMARCA4;SMARCA4;SMARCA4								cg09556700
cg08129017	SREBF1;SREBF1								cg09560161
cg08133669	MIA3								cg09567735
cg08146609	HDAC9;HDAC9;HDAC9;HDAC9;HDAC9								cg09569258
cg08146865	NME6								cg09579361
cg08151828	SMARCA4;SMARCA4;SMARCA4;SMARCA4;SMARCA4;SMARCA4;SMARCA4								cg09596674
cg08161158	C1orf86;LOC100128003;C1orf86								cg09636671
cg08166232	WDR51B;GALNT4								cg09652142
cg08179530	CDKN1A;CDKN1A								cg09657256
cg08188318	ANKS1A								cg09658576
cg08189100	SMG6;SMG6								cg09670263
cg08194377	ANKS1A								cg09690659
cg08195863	KANK2								cg09691340
cg08200543	C1orf86;LOC100128003;C1orf86								cg09694921
cg08208812	HBP1								cg09697084
cg08209769	RBPMS2								cg09698395
cg08210429	TERT;TERT								cg09730735
cg08211967	AKAP13;AKAP13								cg09750385
cg08213398	SWAP70								cg09762242
cg08216291	SFXN2;ARL3								cg09768617
cg08234256	COL4A1								cg09774179
cg08254200	RPH3A;RPH3A;RPH3A;RPH3A								cg09779392
cg08260450	ANKS1A								cg09796270
cg08267442	UNC45A								cg09798033
cg08267701	TOMM40;TOMM40;TOMM40								cg09801687
cg08270567	SKI								cg09801828
cg08271229	SKI								cg09803321
cg08273772	ATXN2								cg09806683
cg08277196	BMPR1A								cg09807746
cg08279131	RUNDC3A;RUNDC3A;RUNDC3A								cg09830022
cg08280392	COL4A3;COL4A4;COL4A3;COL4A3;COL4A3								cg09844775
cg08282784	C12orf43								cg09857259
cg08285151	HDAC9;HDAC9;HDAC9;HDAC9;HDAC9								cg09859492
cg08285768	AKAP13;AKAP13								cg09859596
cg08295072	TERT;TERT								cg09861450
cg08300443	EXOSC5;EXOSC5;BCKDHA;BCKDHA								cg09863138
cg08301941	G6PC3;G6PC3;G6PC3								cg09865173
cg08303612	SLC22A3								cg09866409
cg08315130	TOM1L2;TOM1L2								cg09867669
cg08315613	SMARCA4;SMARCA4;SMARCA4								cg09874482
cg08317883	CUX2								cg09882144
cg08318510	COL4A2								cg09887007
cg08323893	SREBF1;SREBF1								cg09888283
cg08330031	C10orf32;C10orf32								cg09890255
cg08364677	SPC24								cg09891066
cg08370839	OBFC1								cg09912350
cg08379897	VAMP8								cg09916651
cg08390209	CDKN2BAS;CDKN2B;CDKN2B								cg09932436
cg08400424	ARHGAP26;ARHGAP26								cg09941876
cg08401000	TRPC4AP;TRPC4AP								cg09956302
cg08405378	SMARCA4;SMARCA4;SMARCA4								cg09972052
cg08406486	CUX2								cg09975316
cg08416522	C21orf7								cg09976669
cg08419879	PLEKHG1								cg09979728
cg08423054	TRPC4AP;TRPC4AP								cg09981907
cg08425610	VASP								cg09988461
cg08426157	HDAC9;HDAC9;HDAC9;HDAC9								cg09993853
cg08437802	KANK2;KANK2								cg10007534
cg08439149	PRKCZ;PRKCZ								cg10015142
cg08453096	ABCG5;ABCG8;ABCG5								cg10023613
cg08458487	SFTPD								cg10023915
cg08461107	KIAA1462								cg10029130
cg08463061	RND3								cg10031651
cg08468599	SKI								cg10035303
cg08474786	PEMT								cg10036686
cg08484080	PRKCZ								cg10057528
cg08484944	MIA3								cg10065130
cg08499158	UBTF;UBTF;UBTF								cg10066534
cg08500346	CTSH;CTSH								cg10070104
cg08508761	FLT1								cg10076730
cg08512882	SLC25A39;SLC25A39								cg10093805
cg08528204	TMEM116;ERP29;ERP29								cg10097464
cg08531365	PLG;PLG;PLG;PLG								cg10109841
cg08548882	PLEKHG1								cg10116432
cg08551047	UNC45A								cg10120605
cg08556772	COL4A2								cg10129944
cg08560465	PLEKHG1								cg10130401
cg08561821	SGSM2;TSR1;SGSM2								cg10143349
cg08564340	TNS1								cg10157203
cg08569414	EXOSC5;EXOSC5;BCKDHA;BCKDHA								cg10165198
cg08578023	CTSS;CTSS								cg10171489
cg08583001	PVRL2;PVRL2								cg10174213
cg08594632	SMG6;SMG6								cg10174643
cg08605326	CA10;CA10;CA10								cg10178308
cg08610403	TERT;TERT								cg10181968
cg08612779	GGT7								cg10183248
cg08626436	BMPR1A								cg10184159
cg08635011	CUX2								cg10188897
cg08640824	SKI								cg10219789
cg08648566	SMARCA4;SMARCA4;SMARCA4;SMARCA4;SMARCA4;SMARCA4;SMARCA4								cg10231344
cg08650320	C6orf64								cg10257610
cg08651178	PRKCZ;PRKCZ;PRKCZ								cg10283036
cg08656316	APOC4								cg10291995
cg08659047	PRKCZ;PRKCZ								cg10308265
cg08665961	LRRC2;LRRC2								cg10311240
cg08668676	C10orf32;C10orf32								cg10313879
cg08671383	EDEM2;EDEM2;EDEM2								cg10314133
cg08699174	PECAM1								cg10316381
cg08701937	ANXA11;ANXA11;ANXA11								cg10317145
cg08702745	COL4A2								cg10334053
cg08703055	SKI								cg10345131
cg08710739	CUX2								cg10365562
cg08718071	HDDC3;UNC45A								cg10389371
cg08726999	C12orf43								cg10389930
cg08727996	ALPL;ALPL								cg10397932
cg08730743	SKI								cg10409449
cg08732456	PRKCZ;PRKCZ								cg10415767
cg08734623	PCNXL3								cg10418114
cg08740748	MAN2A2								cg10428836
cg08745599	PEMT								cg10430205
cg08749599	TOM1L2;TOM1L2								cg10434210
cg08755026	VAMP5								cg10434361
cg08757448	C10orf32;C10orf32								cg10450178
cg08772003	AS3MT								cg10462093
cg08783647	C6orf64								cg10462365
cg08790212	UBTF;UBTF;UBTF								cg10471976
cg08799865	NT5C2;NT5C2								cg10481617
cg08802652	C6orf64								cg10487998
cg08813099	MRAS;MRAS								cg10499172
cg08829877	ARVCF								cg10500503
cg08833630	SLC22A4								cg10501128
cg08835164	RUNDC3A;RUNDC3A;RUNDC3A								cg10501629
cg08851943	C6orf64								cg10502136
cg08854834	C21orf7								cg10504062
cg08856941	AS3MT								cg10509014
cg08863830	SKI								cg10510775
cg08864819	DCPS								cg10514795
cg08872703	MYBPHL								cg10527300
cg08873255	C17orf53;C17orf53								cg10535597
cg08875884	C17orf53;C17orf53								cg10537328
cg08878390	TOM1L2;LRRC48;LRRC48;TOM1L2;LRRC48;LRRC48								cg10563352
cg08884752	SKI								cg10566332
cg08898492	AKAP13;AKAP13;AKAP13								cg10573190
cg08905166	C4orf14								cg10573521
cg08918749	LPL								cg10576019
cg08924619	COL4A2								cg10592734
cg08932381	MRAS;MRAS								cg10599571
cg08933000	C1orf86;LOC100128003;C1orf86								cg10615065
cg08934976	TERT;TERT								cg10627737
cg08939371	UNC45A								cg10628126
cg08942499	SKI								cg10632773
cg08944563	IFIT5								cg10633334
cg08944961	CUX2								cg10640371
cg08949329	COL4A2								cg10653465
cg08959039	COL4A2								cg10664971
cg08962305	LRRC2;TDGF1								cg10667166
cg08985785	KCNK5								cg10670376
cg08991615	GDPD5								cg10674221
cg08994336	TERT;TERT								cg10681804
cg08999477	HSD17B12;HSD17B12								cg10687202
cg09027985	ATP5G1;ATP5G1								cg10694442
cg09032791	CAMSAP1L1								cg10706553
cg09037867	SERPINH1								cg10712561
cg09040277	TSR1;SNORD91A								cg10715640
cg09042787	PEMT;PEMT;PEMT								cg10717906
cg09058293	SH2B3								cg10731507
cg09060654	LIPA;LIPA								cg10735582
cg09062595	RND3								cg10741283
cg09067351	BMPR1A								cg10747042
cg09070697	PKN2;PKN2								cg10767223
cg09087901	PLG;PLG								cg10769649
cg09088107	TERT;TERT								cg10771262
cg09093388	RBPMS2								cg10789151
cg09112514	PDGFRA								cg10793451
cg09130674	KCNK5								cg10796679
cg09144608	PRKCZ;PRKCZ;PRKCZ								cg10822097
cg09146645	KCNK5								cg10836173
cg09149246	C21orf70								cg10840361
cg09151598	OAS1;OAS1;OAS1								cg10844844
cg09154826	DDX59								cg10848754
cg09162148	PCNXL3								cg10872209
cg09169633	MAN2A2								cg10878976
cg09179248	PRKCZ;PRKCZ;PRKCZ								cg10889825
cg09180820	PRKCZ;PRKCZ;PRKCZ								cg10896616
cg09186408	MIR33B;SREBF1;SREBF1								cg10905310
cg09192410	COG5;DUS4L;COG5;COG5								cg10908116
cg09202979	OBFC1								cg10909801
cg09222123	GTF2B								cg10911287
cg09225489	PRKCZ;PRKCZ;PRKCZ								cg10936763
cg09226986	SLC22A3								cg10954654
cg09229912	CUX2;CUX2								cg10960433
cg09238199	COL4A2								cg10961055
cg09249494	LY86;LOC285780								cg10992686
cg09251477	DCPS;DCPS								cg10996532
cg09253287	UBE2Z								cg11005552
cg09254686	UNC45A;HDDC3								cg11022519
cg09257526	IL6R;IL6R								cg11024682
cg09260853	PRKCZ;PRKCZ;PRKCZ								cg11041264
cg09261593	PRKCZ;PRKCZ;PRKCZ								cg11050480
cg09275427	MTP18;MTP18								cg11060199
cg09278885	C1orf86;LOC100128003;C1orf86								cg11076617
cg09286253	COL4A2								cg11081415
cg09286444	C8orf80								cg11088422
cg09291474	ANKDD1A								cg11108890
cg09312254	ERP29;ERP29;TMEM116								cg11113753
cg09322616	PRKCZ;PRKCZ;PRKCZ								cg11117530
cg09332784	MYBPHL								cg11136751
cg09337563	DCPS								cg11144436
cg09346547	HIP1								cg11145826
cg09363564	NME7;BLZF1;BLZF1;NME7								cg11155915
cg09375338	SLC5A3;SLC5A3;MRPS6;MRPS6								cg11162839
cg09384610	RPH3A;RPH3A								cg11183227
cg09391128	USP39								cg11188659
cg09391898	FOXRED1								cg11194132
cg09397246	FES;FES;FES;FES								cg11198639
cg09397295	TBXAS1;TBXAS1;TBXAS1;TBXAS1;TBXAS1;TBXAS1								cg11205589
cg09397542	PHACTR1								cg11209289
cg09400316	PHACTR1								cg11214243
cg09404633	LMOD1								cg11220641
cg09416615	SMARCA4;SMARCA4;SMARCA4;SMARCA4;SMARCA4;SMARCA4;SMARCA4								cg11224984
cg09417774	ATXN2								cg11227141
cg09442556	SKI								cg11228504
cg09456971	SMARCA4;SMARCA4;SMARCA4;SMARCA4;SMARCA4;SMARCA4;SMARCA4								cg11245205
cg09468231	KLHDC10								cg11247103
cg09469355	SKI								cg11249189
cg09486367	CA10;CA10;CA10								cg11257240
cg09494646	MIR33B;SREBF1;SREBF1								cg11277126
cg09506319	C1orf86;LOC100128003;C1orf86								cg11293112
cg09510202	PHACTR1								cg11301598
cg09510924	TOM1L2;TOM1L2								cg11308237
cg09513259	GBGT1								cg11316352
cg09542063	PVRL2;PVRL2								cg11317019
cg09543525	EIF6;EIF6;EIF6								cg11321459
cg09548780	TNS1								cg11327657
cg09555818	APOC2;APOC2								cg11345955
cg09556700	SKI								cg11365440
cg09560161	PRKCZ;PRKCZ;PRKCZ								cg11366683
cg09567735	CUX2								cg11387240
cg09569258	POLR2B;C4orf14								cg11393407
cg09579361	C1orf86;PRKCZ;PRKCZ;PRKCZ								cg11409594
cg09596674	LRRC2;LRRC2								cg11422045
cg09636671	LMOD1								cg11422861
cg09652142	MAP4;MAP4;MAP4;MAP4								cg11460723
cg09657256	G6PC3;G6PC3;G6PC3								cg11467440
cg09658576	TBXAS1;TBXAS1;HIPK2;HIPK2								cg11475510
cg09670263	LRRC2;LRRC2								cg11479165
cg09680131	COL4A2								cg11499431
cg09690659	TRPC4AP;TRPC4AP								cg11503104
cg09691340	SLC25A39;SLC25A39								cg11519710
cg09694921	DCPS								cg11526778
cg09697084	TBXAS1;TBXAS1;TBXAS1;TBXAS1;TBXAS1;TBXAS1								cg11541479
cg09698395	MRAS;MRAS								cg11551879
cg09725962	HIP1								cg11556559
cg09730735	LRRC2;LRRC2								cg11566832
cg09743140	WDR51B;GALNT4								cg11582017
cg09750385	GUCY1A3;GUCY1A3;GUCY1A3;GUCY1A3;GUCY1A3;GUCY1A3;GUCY1A3;GUCY1A3;GUCY1A3;GUCY1A3;GUCY1A3								cg11602897
cg09762242	SIPA1;SIPA1								cg11614536
cg09768617	JAZF1								cg11615758
cg09774179	CDKN1A;CDKN1A								cg11625005
cg09779392	SMARCA4;SMARCA4;SMARCA4;SMARCA4;SMARCA4;SMARCA4;SMARCA4								cg11626656
cg09796270	SREBF1;SREBF1								cg11629900
cg09797463	LIPA;LIPA								cg11636151
cg09798033	CUX2								cg11637976
cg09801687	ALPL								cg11639397
cg09801828	ACSS2								cg11666017
cg09803321	NT5C2;NT5C2								cg11666982
cg09806683	SKI								cg11670000
cg09807746	SKI								cg11680236
cg09830022	NT5C2;NT5C2								cg11683764
cg09844775	HIP1								cg11690886
cg09857259	IPO9								cg11696576
cg09859492	TNS1								cg11698252
cg09859596	ALPL								cg11699150
cg09861450	RASD1								cg11706349
cg09863138	COL4A4								cg11714320
cg09865173	NT5C2;NT5C2								cg11715999
cg09866409	LRRC2;LRRC2								cg11718780
cg09867669	SMG6;SMG6								cg11727029
cg09874482	AKAP13;AKAP13								cg11747695
cg09882144	SCARB1;SCARB1								cg11752275
cg09887007	FLT1;FLT1;FLT1;FLT1								cg11758127
cg09888283	SKI								cg11765288
cg09890255	MYBPHL								cg11772224
cg09891066	PRKCZ;PRKCZ;PRKCZ								cg11781622
cg09899516	TBXAS1;TBXAS1;TBXAS1;TBXAS1;TBXAS1;TBXAS1								cg11784071
cg09912350	GUCY1A3;GUCY1A3;GUCY1A3;GUCY1A3;GUCY1A3;GUCY1A3;GUCY1A3;GUCY1A3;GUCY1A3								cg11796181
cg09913183	C17orf65;ASB16								cg11796233
cg09916651	CUX2								cg11797365
cg09932436	KANK2;KANK2								cg11813690
cg09941876	FOXRED1;SRPR								cg11814564
cg09949366	PHACTR1								cg11832804
cg09953425	GGT7								cg11832990
cg09956302	HHIPL1;HHIPL1								cg11835265
cg09966038	KANK2;KANK2								cg11835512
cg09972052	TBXAS1;TBXAS1;TBXAS1;TBXAS1;TBXAS1;TBXAS1								cg11851382
cg09975316	AKAP13;AKAP13								cg11852674
cg09976669	SWAP70								cg11856688
cg09979728	BCKDHA;EXOSC5;BCKDHA								cg11864400
cg09981907	BMP1;BMP1;BMP1								cg11864490
cg09988461	TCF21;TCF21								cg11867084
cg09993853	LIPA;LIPA								cg11873224
cg10007534	C21orf70								cg11874143
cg10015142	EXOSC5;BCKDHA;BCKDHA								cg11877297
cg10023613	ASB16;ASB16								cg11893488
cg10023915	SWAP70								cg11900509
cg10029130	TNS1								cg11908041
cg10031651	LRRC2;TDGF1								cg11920449
cg10035303	TRPC4AP;TRPC4AP								cg11935618
cg10036686	SNX10								cg11938080
cg10057528	C1orf86;PRKCZ;PRKCZ;PRKCZ								cg11946165
cg10061532	LMOD1								cg11954230
cg10065130	COG5;COG5;COG5;COG5;COG5;COG5;DUS4L								cg11959316
cg10066534	TCF21;TCF21								cg11961999
cg10070104	TERT;TERT								cg11962201
cg10076730	COL4A2								cg11975608
cg10093805	AQP10								cg11980147
cg10097464	ANKDD1A								cg11988476
cg10109841	PCCB								cg11996143
cg10116432	NT5C2;NT5C2								cg12002820
cg10120605	POLR2B;C4orf14								cg12004641
cg10129944	PHACTR1								cg12009759
cg10130401	ATP5G1;ATP5G1								cg12010452
cg10138919	AKAP13;AKAP13								cg12015851
cg10143349	BLZF1;NME7;NME7								cg12030031
cg10157203	HSD17B12								cg12040534
cg10158850	TERT;TERT								cg12043747
cg10165198	PCCB								cg12047425
cg10169327	APOC2								cg12053291
cg10171489	LY86								cg12062270
cg10174213	UBTF								cg12062936
cg10174643	TNS1								cg12070069
cg10178308	PVRL2;PVRL2								cg12074130
cg10181968	HIPK2;HIPK2;TBXAS1;TBXAS1;HIPK2;HIPK2								cg12075901
cg10183248	UBTF;UBTF;UBTF								cg12079271
cg10184159	NBEAL1								cg12079885
cg10188897	RUNDC3A;RUNDC3A;RUNDC3A								cg12081643
cg10219789	PRKCZ;PRKCZ;PRKCZ								cg12081743
cg10227863	PDGFRA								cg12085265
cg10231344	NT5C2;NT5C2								cg12087891
cg10234069	LPA								cg12104698
cg10238675	CUX2								cg12110887
cg10242476	LRRC2;TDGF1;TDGF1								cg12111758
cg10257610	NT5C2;NT5C2								cg12119988
cg10283036	SH2B3								cg12122509
cg10291995	C6orf64								cg12128483
cg10308265	UBTF;UBTF;UBTF								cg12143181
cg10311240	DDX59								cg12145289
cg10313879	PRKCZ;PRKCZ;PRKCZ								cg12164777
cg10314133	C1orf86;LOC100128003;C1orf86								cg12180551
cg10316381	SNX10								cg12188268
cg10317145	ABCG8;ABCG5								cg12203557
cg10334053	PRKCZ;PRKCZ;PRKCZ								cg12210305
cg10345131	UNC45A;HDDC3								cg12213687
cg10365562	LRRC2								cg12218368
cg10389371	AKAP13;AKAP13								cg12222277
cg10389930	KANK2;KANK2								cg12258607
cg10397932	SKI								cg12266551
cg10409449	AKAP13;AKAP13;AKAP13								cg12268123
cg10415767	SREBF1;SREBF1								cg12271581
cg10418114	PLEKHG1								cg12276535
cg10428836	BMPR1A								cg12297010
cg10430205	GTF2B								cg12297975
cg10434210	SMG6;SMG6								cg12307314
cg10434361	NT5C2;NT5C2								cg12309172
cg10450178	WDR51B								cg12313568
cg10462093	SCARB1;SCARB1;SCARB1;SCARB1								cg12317676
cg10462365	SH2B3								cg12318269
cg10471976	RUNDC3A;RUNDC3A;RUNDC3A;RUNDC3A;RUNDC3A;RUNDC3A								cg12320750
cg10481617	PHACTR1								cg12324353
cg10487998	ALPL								cg12329832
cg10492953	PDGFRA								cg12338137
cg10499172	DCPS								cg12341475
cg10500503	PPAP2B;PPAP2B								cg12356111
cg10501128	FLT1;FLT1;FLT1;FLT1;FLT1;FLT1;FLT1;FLT1								cg12359158
cg10501629	ATP2B1;ATP2B1								cg12361311
cg10502136	PHACTR1								cg12361356
cg10504062	PCCB								cg12392519
cg10509014	PKN2								cg12398238
cg10510775	ANKS1A								cg12398870
cg10514795	NME7;NME7								cg12408299
cg10527300	COL4A1								cg12412575
cg10535597	CUX2								cg12419685
cg10537328	RBPMS2;MIR1272								cg12434735
cg10563352	COL4A3;COL4A4;COL4A3;COL4A4;COL4A3;COL4A3								cg12443622
cg10566332	COL4A2								cg12446198
cg10573190	USP39								cg12465490
cg10573521	HNF1A								cg12466599
cg10576019	CUX2								cg12467123
cg10588276	ARHGAP26;ARHGAP26								cg12467686
cg10592734	TBXAS1;TBXAS1;TBXAS1;TBXAS1;TBXAS1;TBXAS1								cg12468478
cg10599571	MRPS6;SLC5A3								cg12468553
cg10612060	PSMA4;PSMA4;PSMA4								cg12473697
cg10615065	C10orf32;C10orf32								cg12481567
cg10627737	COL4A2								cg12483545
cg10628126	GNLY;GNLY								cg12486533
cg10632773	VAMP8								cg12489736
cg10633334	PEMT;PEMT								cg12496156
cg10640371	SLC5A3;SLC5A3;MRPS6								cg12508534
cg10653465	AKAP13;AKAP13								cg12509499
cg10664971	ANXA11;ANXA11;ANXA11								cg12513140
cg10667166	FLT1;FLT1;FLT1;FLT1								cg12516455
cg10667709	TNS1								cg12521813
cg10670376	ARHGAP26;ARHGAP26								cg12529006
cg10674221	RPH3A;RPH3A								cg12540815
cg10681804	GGT7								cg12542604
cg10687202	PEMT;PEMT;PEMT								cg12542933
cg10694442	ARVCF								cg12551813
cg10706553	C19orf52;YIPF2;C19orf52								cg12552820
cg10712561	RUNDC3A;RUNDC3A;RUNDC3A								cg12552835
cg10715640	LIPA;LIPA								cg12555086
cg10717906	VASP								cg12555233
cg10731507	MRAS;MRAS								cg12558347
cg10735582	TSC22D2								cg12558755
cg10741283	KLC3								cg12568756
cg10747042	TSC22D2								cg12573318
cg10761639	PRKCZ;PRKCZ								cg12580943
cg10767223	TERT;TERT								cg12601506
cg10769649	PRKCZ;PRKCZ;PRKCZ								cg12601987
cg10771262	TCF21;TCF21								cg12604181
cg10789151	EDEM2;EDEM2;EDEM2;EDEM2;EDEM2								cg12611488
cg10793451	TMEM116;ERP29;ERP29;ERP29;ERP29								cg12632313
cg10796679	ERP29;ERP29;TMEM116								cg12639453
cg10800280	CDKN1A;CDKN1A;CDKN1A;CDKN1A								cg12668710
cg10818794	AKAP13;AKAP13								cg12681370
cg10822097	PEMT;PEMT;PEMT								cg12688043
cg10836120	LPA;LPA								cg12691739
cg10836173	MRPS6;SLC5A3								cg12706396
cg10840361	COG5;HBP1;COG5								cg12711627
cg10844844	KCNK5								cg12712768
cg10848754	CDKN2BAS;CDKN2A								cg12725420
cg10872209	SFXN2;ARL3								cg12730843
cg10878976	TERT;TERT								cg12731010
cg10889825	ALPL								cg12737876
cg10896456	ASB16;C17orf65								cg12742140
cg10896616	TERT;TERT								cg12744722
cg10905310	GDPD5								cg12754722
cg10908116	COL4A1								cg12762683
cg10909801	KIAA1462								cg12764620
cg10911287	SCARB1;SCARB1								cg12771118
cg10936763	CDKN1A;CDKN1A								cg12785689
cg10954654	CTSS								cg12786570
cg10960433	ARHGAP26;ARHGAP26								cg12789448
cg10961055	ARL3;SFXN2								cg12797771
cg10982378	SKI								cg12830119
cg10991689	COL4A2								cg12835845
cg10992686	ARL3								cg12837215
cg10996532	C4orf14								cg12845923
cg11005552	OBFC1								cg12868359
cg11022519	PCCB								cg12885832
cg11024682	SREBF1;SREBF1								cg12887188
cg11041264	EIF6;EIF6;EIF6;EIF6;EIF6								cg12911556
cg11050480	AS3MT								cg12912258
cg11060199	DCPS								cg12912949
cg11076617	GDPD5								cg12933521
cg11078914	IL6R;IL6R								cg12946690
cg11081415	C21orf67;C21orf70;C21orf67								cg12955121
cg11088422	RUNDC3A;RUNDC3A;RUNDC3A								cg12978198
cg11096515	COL4A2								cg12984356
cg11108890	VAMP5								cg12988813
cg11113753	ABCG5;ABCG8								cg12991306
cg11117530	FURIN								cg13000285
cg11136751	LRRC2;LRRC2								cg13023184
cg11144436	CA10;CA10;CA10								cg13028789
cg11145826	HDDC3;UNC45A;UNC45A								cg13061570
cg11148999	EIF6;EIF6;EIF6								cg13071326
cg11155915	SKI								cg13072890
cg11162839	PPP2R3A								cg13075279
cg11183227	MAN2A2								cg13077150
cg11188659	C21orf70								cg13083637
cg11191979	SKI								cg13099829
cg11192877	SCARB1;SCARB1								cg13102585
cg11194132	PPAP2B;PPAP2B								cg13109106
cg11198639	SCARB1;SCARB1								cg13116789
cg11205589	SKI								cg13120756
cg11209289	MRAS;MRAS								cg13125224
cg11214243	SIPA1								cg13153710
cg11219691	ARVCF								cg13172359
cg11220641	ATXN2;ATXN2								cg13201342
cg11224984	SKI								cg13212956
cg11227141	PRKCZ;PRKCZ								cg13215387
cg11228504	ATXN2								cg13215555
cg11241684	COL4A2								cg13235160
cg11245205	RASD1								cg13245539
cg11247103	LMOD1								cg13246235
cg11249189	G6PC3;G6PC3;G6PC3								cg13263323
cg11257240	SKI								cg13273972
cg11277126	TRPC4AP;TRPC4AP								cg13278100
cg11277260	ASB16								cg13280882
cg11293112	TOM1L2;TOM1L2								cg13287772
cg11301598	OASL;OASL								cg13300744
cg11308237	ARHGAP26;ARHGAP26								cg13326420
cg11311843	PHOSPHO1;PHOSPHO1								cg13337658
cg11316352	TMUB2;TMUB2;TMUB2;C17orf65								cg13341470
cg11317019	C17orf53;C17orf53								cg13347514
cg11321459	HDAC9;HDAC9;HDAC9;HDAC9;HDAC9								cg13357903
cg11323848	CUX2								cg13360404
cg11327657	C21orf70								cg13368786
cg11345323	PRKCZ								cg13372293
cg11345955	AKAP13;AKAP13								cg13373085
cg11351958	SERPINH1								cg13374389
cg11365440	LRRC2;LRRC2								cg13374432
cg11366683	ARHGAP26;ARHGAP26								cg13387826
cg11371953	GDPD5								cg13390570
cg11387240	SLC22A4								cg13395086
cg11393407	MIR33B;SREBF1;SREBF1								cg13400516
cg11395271	USP39								cg13401235
cg11401796	C21orf70								cg13417485
cg11409594	MAP4;MAP4;MAP4;MAP4								cg13419986
cg11422045	HSD17B12								cg13424422
cg11422861	MTP18;MTP18								cg13428239
cg11438287	COL4A2								cg13430094
cg11460723	C21orf67;C21orf67;C21orf70								cg13447416
cg11467440	ABCG5;ABCG8								cg13449354
cg11475510	SF3A1;SF3A1;CCDC157								cg13451222
cg11478024	ANKS1A								cg13458253
cg11479165	RBPMS2								cg13462082
cg11499431	TOM1L2;LRRC48;TOM1L2;LRRC48;LRRC48;LRRC48								cg13465995
cg11503104	C1orf86;LOC100128003;C1orf86								cg13473434
cg11519710	SKI								cg13474370
cg11526436	NBEAL1								cg13480549
cg11526778	JAZF1								cg13483241
cg11541479	YIPF2;YIPF2;C19orf52								cg13483603
cg11551879	CUX2								cg13488570
cg11556559	PEMT;PEMT;PEMT								cg13492671
cg11566832	BMPR1A								cg13504000
cg11582017	FURIN								cg13510363
cg11602897	CUX2								cg13514050
cg11614536	KIAA1462								cg13516362
cg11615758	PHACTR1								cg13524873
cg11625005	TERT;TERT								cg13529407
cg11626656	RND3								cg13546321
cg11629900	ANKS1A								cg13548781
cg11636151	HHIPL1								cg13549904
cg11637976	SREBF1;SREBF1								cg13550637
cg11639397	VASP;VASP								cg13551450
cg11643473	EIF6;EIF6;EIF6								cg13554489
cg11649388	FLT1								cg13556584
cg11666017	VASP								cg13566648
cg11666982	TERT;TERT								cg13567299
cg11670000	PVRL2;PVRL2								cg13569527
cg11674356	SMARCA4;SMARCA4;SMARCA4;SMARCA4;SMARCA4;SMARCA4;SMARCA4								cg13583705
cg11680236	NME6								cg13583934
cg11682697	PPAP2B;PPAP2B								cg13591369
cg11683764	LMOD1								cg13596497
cg11690886	TERT;TERT								cg13596910
cg11696173	NME7;NME7								cg13597843
cg11696576	SLC22A3								cg13599258
cg11698252	AKAP13;AKAP13;AKAP13								cg13603214
cg11699150	PRKCZ								cg13607699
cg11706349	CDKN1A;CDKN1A								cg13615036
cg11714320	SH2B3								cg13615338
cg11715999	ATP5G1;ATP5G1								cg13616427
cg11718780	CAMSAP1L1								cg13618111
cg11727029	UNC45A;UNC45A								cg13619408
cg11732197	KIAA1462								cg13627598
cg11747695	COL4A2								cg13639244
cg11752275	GNLY;GNLY								cg13654253
cg11758127	PRKCZ								cg13656738
cg11765288	HDAC9;HDAC9;HDAC9;HDAC9;HDAC9								cg13658893
cg11772224	LIPA;LIPA								cg13661330
cg11773779	ARHGAP26;ARHGAP26								cg13668450
cg11775731	NBEAL1								cg13668652
cg11781622	PRKCZ;PRKCZ;PRKCZ								cg13672379
cg11784071	AS3MT								cg13678009
cg11789595	EIF6;EIF6;EIF6								cg13692869
cg11796181	ARHGAP26;ARHGAP26								cg13702357
cg11796233	PRKCZ;PRKCZ;PRKCZ								cg13719901
cg11797365	COL4A3;COL4A3;COL4A4;COL4A3;COL4A3								cg13721589
cg11802732	SRR;SMG6;SMG6								cg13724820
cg11803771	SIPA1;SIPA1								cg13727629
cg11813690	CUX2								cg13741103
cg11814564	CAMSAP1L1								cg13742462
cg11832804	TERT;TERT								cg13777294
cg11832990	PSMA4;PSMA4;PSMA4								cg13778201
cg11835265	PRKCZ;PRKCZ								cg13780065
cg11835512	SPC24								cg13782957
cg11845486	COL4A2								cg13790268
cg11851382	PPAP2B;PPAP2B								cg13798228
cg11852674	UNC45A;UNC45A								cg13798842
cg11856688	CAMSAP1L1								cg13800491
cg11864400	BMPR1A								cg13802269
cg11864490	PROCR								cg13817859
cg11867084	ARHGAP26;ARHGAP26								cg13823415
cg11873224	COL4A2								cg13826167
cg11874143	MRAS								cg13829597
cg11877297	ANXA11;ANXA11;ANXA11								cg13848377
cg11893488	COL4A2								cg13855408
cg11900509	ANXA11;ANXA11;ANXA11								cg13868361
cg11908041	PHACTR1								cg13877106
cg11920449	CDKN1A;CDKN1A								cg13879769
cg11928962	C8orf80								cg13884147
cg11935618	MIR1272;RBPMS2								cg13915314
cg11938080	GNLY;GNLY								cg13916835
cg11946165	CTSK								cg13918804
cg11946769	NME6								cg13920440
cg11948328	HSD17B12								cg13924604
cg11954230	OBFC1								cg13931663
cg11959316	PPAP2B;PPAP2B								cg13945069
cg11961999	PRKCZ;PRKCZ;PRKCZ								cg13947995
cg11962201	TRPC4AP;TRPC4AP								cg13950903
cg11975608	LPA								cg13951042
cg11980147	HSD17B12								cg13952892
cg11988476	C21orf70								cg13960352
cg11996143	RND3								cg13995918
cg12002820	RBPMS2;MIR1272								cg14003853
cg12004641	TNS1								cg14010405
cg12009759	HHIPL1;HHIPL1								cg14014525
cg12010452	DRG2;MYO15A								cg14021058
cg12013713	PARP12								cg14029891
cg12015851	FURIN								cg14039968
cg12030031	LOC285780;LY86								cg14045725
cg12040534	ATPAF2;C17orf39								cg14047548
cg12043747	SERPINH1								cg14048463
cg12044338	AQP10								cg14053318
cg12047425	ALPL;ALPL								cg14054928
cg12053291	SCARB1;SCARB1								cg14056110
cg12062270	ALPL;ALPL								cg14056942
cg12062936	HDAC9;HDAC9;HDAC9;HDAC9								cg14064488
cg12070069	PHACTR1								cg14069088
cg12074130	GTF2B								cg14073722
cg12075901	FURIN								cg14074486
cg12079271	SREBF1;SREBF1								cg14076971
cg12079885	SCARB1;SCARB1								cg14082241
cg12081643	COL4A1								cg14085328
cg12081743	HDAC9;HDAC9;HDAC9;HDAC9;HDAC9								cg14103143
cg12084062	PPAP2B;PPAP2B								cg14104148
cg12085265	PRKCZ;PRKCZ								cg14140874
cg12087891	KANK2;KANK2								cg14157213
cg12104698	TBXAS1;TBXAS1;TBXAS1;TBXAS1;TBXAS1;TBXAS1;TBXAS1;TBXAS1;TBXAS1								cg14165186
cg12110887	SMARCA4;SMARCA4;SMARCA4;SMARCA4;SMARCA4;SMARCA4;SMARCA4								cg14167385
cg12111758	CUX2								cg14171824
cg12119988	ANKDD1A								cg14175580
cg12122509	SRR;SMG6;SMG6								cg14177084
cg12128483	ZC3HC1								cg14178380
cg12137700	KIAA1462								cg14184873
cg12143181	LIPA;LIPA								cg14196790
cg12145289	PCNXL3								cg14204564
cg12164777	RASD1								cg14209823
cg12180551	PPAP2B;PPAP2B								cg14211735
cg12188268	HHIPL1;HHIPL1								cg14214165
cg12203557	BMPR1A								cg14231966
cg12210305	USP39								cg14241731
cg12213687	COL4A1								cg14246204
cg12218368	USP39								cg14255243
cg12222277	SKI								cg14265254
cg12258607	PHACTR1								cg14274249
cg12266551	TOMM40;TOMM40;TOMM40;TOMM40								cg14274759
cg12268123	PPP2R3A;PPP2R3A								cg14283783
[truncated: 2,309 more rows]

## Sheet: Table S3
Table S3 - Association between methylation and expression of CAD and cis-eQTL genes
CpG site	Gene	Probe	Estimate (se)	P-value
cg03725309	SARS	ILMN_1786972	0.003 (0.006)	0.57
cg00980784	GNGT2	ILMN_1671237	0.012 (0.008)	0.12
cg13916835	SMG6	ILMN_1695280	-0.009 (0.005)	0.11
	TSR1a	ILMN_1775761	-0.0009 (0.006)	0.88
	TSR1a	ILMN_2092232	-0.001 (0.006)	0.82
cg09469355	SKI	ILMN_1710598	-0.0004 (0.006)	0.95
	C1orf86b	ILMN_2097790	0.015 (0.009)	0.10
	PRKCZb	ILMN_2253286	0.005 (0.006)	0.34
	PRKCZb	ILMN_2386982	0.0009 (0.009)	0.92
	PRKCZb	ILMN_1697267	0.012 (0.073)	0.09
cg05603985	SKI	ILMN_1710598	-0.0009 (0.007)	0.89
	C1orf86b	ILMN_2097790	0.013 (0.011)	0.24
	PRKCZb	ILMN_2253286	0.006 (0.007)	0.41
	PRKCZb	ILMN_2386982	0.009 (0.011)	0.42
	PRKCZb	ILMN_1697267	0.035 (0.009)	1.4x10-4
cg15474579	CDKN1A	ILMN_1784602	-0.006 (0.013)	0.65
cg04324276	TOM1L2	ILMN_1686261	0.005 (0.005)	0.36
	TOM1L2	ILMN_1711109	-0.005 (0.005)	0.41
cg25468516	SIPA1	ILMN_1682930	-0.010 (0.011)	0.35
	SIPA1	ILMN_2415536	0.044 (0.098)	0.65
cg09397246	FES	ILMN_1693650	-0.008 (0.009)	0.40
	FURINc	ILMN_1790228	-0.001 (0.007)	0.16
	UNC45Ac	ILMN_1726434	0.007 (0.006)	0.21
	UNC45Ac	ILMN_2395932	-0.005 (0.007)	0.49
	MAN2A2c	ILMN_1815148	-0.010 (0.006)	0.12
cg26405020	FES	ILMN_1693650	-0.030 (0.012)	0.01
	FURINc	ILMN_1790228	-0.018 (0.010)	0.09
	UNC45Ac	ILMN_1726434	0.007 (0.008)	0.42
	UNC45Ac	ILMN_2395932	-0.008 (0.009)	0.40
	MAN2A2c	ILMN_1815148	-0.010 (0.009)	0.24
cg18236066	RPH3A	ILMN_1693717	0.014 (0.007)	0.05
	RPH3A	ILMN_1663356	0.014 (0.007)	0.06
	OAS1	ILMN_1675640	-0.033 (0.025)	0.19
	OAS1	ILMN_2410826	-0.027 (0.025)	0.29
	OAS1	ILMN_1658247	0.010 (0.020)	0.62
Bonferroni p-value threshold 9.2x10-4.
Model: residual expression after adjustment for age, sex, batch effects, houseman estimated white blood cell proportions, erythrocytes and platelet cell counts, fasting state and RNA quality score associated with residual methylation after adjustment for age, sex, houseman estimated white blood cell proportions and batch effects.
Estimates are changes in residual expression per percentage residual methylation increase.
aGene with cis-eQTL FDR<0.05 with rs2281727 (CARDIoGRAMplusC4D SMG6).
bGene with cis-eQTL FDR<0.05 with rs10797416 (CARDIoGRAMplusC4D SKI).
cGene with cis-eQTL FDR<0.05 with rs2521501 (CARDIoGRAMplusC4D FES).
